# Supplementary material for: Activation of GPR37 in macrophages confers protection against infection-induced sepsis and pain-like behaviour in mice
Source: Nat Commun. 2021 Mar 17;12:1704. doi: 10.1038/s41467-021-21940-8 (PMC7969930; doi:10.1038/s41467-021-21940-8)
Supplement: Supplementary file 4 — Source Data [file 41467_2021_21940_MOESM4_ESM.xlsx]

## Sheet: Figure 1
	Fig. 1b (survival mice number)
	Day	WT	WT+NPD1	Gpr37-/-	Gpr37-/- + NPD1
	0	15	15	14	14
	1	15	15	14	14
	2	8	12	11	10
	3	2	12	6	7
	5	2	9	2	1
	6	1	8	2	0
	7	0	7	1	0
	Fig.1c (℃)
	body temp	WT
	hour	LPS (n =15)																	LPS+NPD1 (n=15)
	SEX	male	male	male	male	male	female	female	male	male	male	female	female	female	female	female	average	STDERR	male	male	male	male	male	female	female	female	male	male	female	female	female	female	female	average	STDERR
	0	38	38.2	38.2	37.9	37.9	37.8	37.7	37.8	38.1	38.2	38	37.8	37.7	37.6	38	37.9267	0.0502059	38.1	38	37.9	37.9	37.8	37.8	38.3	37.9	37.8	38.1	38.1	38	37.8	37.7	37.6	37.92	0.0470056
	6	32.3	36.2	30.6	33.3	37.3	31	31.9	31.1	37.1	37.9	31.2	32	33	30.1	27.4	32.8267	0.781541	32.3	36.5	32.1	33.3	35.6	35.2	35.2	31.5	36.9	32	29	26.3	34	31.5	31.3	32.8467	0.740712
	24	25.3	29	29.5	28.9	33.3	26.3	22		36.1	26.5			29.3	29.3		28.6818	1.14597	36.7	31.5	28.4	31.1	28.5	27.3	37.8	36.4	36.4	30				36.3		32.7636	1.20184
	body temp	KO
	hour	LPS (n =14)																	LPS+NPD1 (n =14)
	SEX	male	male	male	male	male	female	female	male	male	male	female	female	female	female		average	STDERR	male	male	male	male	male	female	female	female	male	male	female	female	female	female		average	STDERR
	0	37.7	37.5	38	37.3	37.8	37.8	38.3	38.1	37.6	38.1	37.4	38.2	38.1	37.2		37.7929	0.0946156	36.9	37.2	36.8	37.9	37.9	38.1	37.9	37.8	37.7	37.8	38	37.8	37.8	37.3		37.6357	0.110248
	6	34.9	31.8	32.4	32	33.7	28.7	30.5	36.1	32.1	33.7	37.3	28	36.3	32.6		32.8643	0.729414	32.3	32.6	29.8	33.3	34.3	30	27.6	30.7	28.4	33.7	34.1	33.4	31.2	32.6		31.7143	0.571277
	24	36.1	30.1	25.1	26	36.6	23.9	24.8		28.8	26.6	30.6		29			28.8727	1.29833	27.9	24.5	24.9	24.9	25.3	25				30.9	31.6	33.9	29.7			27.86	1.08855
	Fig.1d ng/ml
		WT LPS (n=4)				average	STDERR	WT LPS+NPD1(n=4)				average	STDERR	KO LPS (n=4)				average	STDERR		KO LPS+NPD1 (n=4)				average	STDERR
	0h	0.0030311	0.00303122	0.00303124	0.23216	0.0603134	0.0572822	0.00303104	0.00303103	0.00303109	0.00303129	0.00303111	6.15691e-08	0.00303104	0.00303113	0.00303116	0.00303124	0.00303114	4.1973e-08		0.00303098	0.00303105	0.00303122	0.00303115	0.0030311	5.28551e-08
	6h	13.5359	13.3404	13.1178	13.1015	13.2739	0.102943	10.8209	13.1395	2.9635	8.20354	8.78185	2.18583	13.1721	13.3459	13.3621	13.0635	13.2359	0.0717793		13.1504	13.1721	13.0092	13.259	13.1476	0.0517752
	Fig.1f (survival mice number)
	days	Gpr37-/-	WT	Gpr37-/-+NPD1	WT+NPD1
	0	16	17	14	16
	1	16	17	14	16
	2	13	13	8	15
	3	6	10	4	13
	4	2	7	4	12
	5	0	6	1	10
	7	0	4	0	8
	Fig. 1g (℃)
	Hour	WT (n =7)							average	STDERR	WT+NPD1(n =8)								average	STDERR	Gpr37-/- (n=6)						average	STDERR	Gpr37-/- +NPD1 (n =6)						average	STDERR
	0	38.3	37.5	38.1	37.8	38	37.8	38.2	37.9571	0.104328	38	37.9	38.4	38.1	38.5	38.1	38.3	38.1	38.2	0.073598	37.6	37.8	38.2	37.6	38.8	37.6	32.5248	5.84467	38	37.3	38.3	38.2	37.9	38.2	33.3921	4.96097
	3	35.6	36.1	35.5	37.6	36.8	35.2	35.9	36.1	0.316228	37.2	35.9	31.1	36.9	38.5	37.3	35.1	35.7	35.7857	0.833524	32.8	37.8	35.5	35.7	33.8	35.3	30.2476	5.33386	33	32.8	34.7	35.3	34.8		29.3223	4.81568
	6	32	35.7	32.9	37.5	35.6	28.1		33.6333	1.27518	36.9	34.9		35.3	38.1	36.7	35.7	36.7	36.2333	0.413924	29.9	38.8	34.8	33.6	31.9	34.8	29.1734	5.29846		35.3	29.9	27.4	29.1		25.3997	4.74351
	Fig. 1h ng/ml
		WT (n=6)							average	STDERR	WT+NPD1 (n=6)								average	STDERR	Gpr37-/- (n=6)						average	STDERR	Gpr37-/- +NPD1 (n =6)						average	STDERR
	0h	0.567345	0.20625	0.211375	0.46902	0.49814	0.58792		0.423342	0.0649314	0.614715	0.12901	0.75126	0.69146	0.4509	0.73942			0.55241	0.100609	0.056945	0.018035	0.02265	0.466599	1.45103	5.38876	1.07209	0.745311	0.113746	0.082883	0.043603	0.986677	2.8441	1.1167	0.847573	0.373464
	6h	16.1499	19.4943	7.23787	4.86869	9.2522	5.50021		10.4172	2.27838	0.32478	4.71614	5.01382	3.53134	1.39531	3.28988			3.5893	0.541349	10.6623	20.1309	25.8187	32.3771	11.3325	11.3511	16.0306	4.06065	23.7512	24.6083	24.1505	16.9976	17.6106	13.8586	17.8625	2.79053
	Fig. 1I pg/ml
		WT (n =6)						average	STDERR	Gpr37-/- (n=3-5)					average	STDERR
PBS	-	15.851	16.8245	22.341	0	96.897	0	25.3189	18.1331	16.8245	25.2615	19.4205	0	0	14.9941	5.37922	0 no detection
	LPS	140.784	754.737	172.26	221.641	149.291	206.586	274.216	118.753	512.985	188.161	618.772	118.701	79.727	273.045	105.929
	L.m	39.864	29.8045	37.917	218.431	143.093	236.6	117.618	47.4753	69.3935	65.824	45.056	127.273	103.541	82.3116	16.7817
NPD1	-	14.553	19.745	20.7185	65.948	121.482	90.851	55.5496	22.2231	26.5595	20.0695	37.5925			32.3988	7.29978
	LPS	33.374	108.334	61.6055	93.386	42.862	91.631	71.8653	15.1852	228.723	569.773	393.569	97.678	188.03	223.546	98.3897
	L.m	21.3675	13.5795	21.043	121.681	88.316	100.217	61.034	23.8561	48.301	49.599	65.824	85.391	205.399	77.0577	29.8156
	Fig. 1j pg/ml
		WT (n = 3)			average	STDERR	Gpr37-/- (n=3)			average	STDERR
PBS	-	31.8554	142.458	58	77.4377	33.3746	56.4337	41.9759	41.7349	46.7149	4.85993
	LPS	326.554	326.554	327.277	326.795	0.240967	319.807	314.627	316.675	317.036	1.50642
	L.m	909.724	1040.14	1003.33	984.397	38.8198	959.644	1249.81	1237.95	1149.14	94.8073
NPD1	-	135.108	165.47	51.3735	117.317	34.1169	97.1566	22.2169	18.7229	46.0321	25.5821
	LPS	311.855	274.024	221.253	269.044	26.2729	310.651	318.602	289.807	306.353	8.58565
	L.m	565.894	884.763	356.227	602.295	153.657	959.644	1249.81	1177.56	1129	87.2106
	Fig. 1k pg/ml
		WT (n =5)					average	STDERR	Gpr37-/- (n=5)					average	STDERR
PBS	-	23.6791	22.7725	21.8659	14.1258	52.2167	26.932	6.54548	30.9316	17.3331	34.5579	93.9939	39.9293	43.3492	13.2002
	LPS	365.456	444.327	222.218	591.634	519.752	428.677	71.4654	221.311	149.692	451.58	358.787	482.89	332.852	72.141
	L.m	831.433	1084.37	785.198	783.317	775.945	852.052	65.8508	369.989	486.03	418.944	1151.94	1172.21	719.823	202.94
NPD1	-	21.8659	20.9593	26.3988	115.497	28.2563	42.5954	20.4334	39.0907	22.7725	52.6893	1.83839	20.2695	27.3321	9.68844
	LPS	144.253	169.637	118.869	52.2167	14.1258	99.8202	32.424	248.508	812.395	246.695	753.827	366.16	485.517	138.36
	L.m	332.819	306.529	248.508	377.219	296.122	312.239	23.7169	530.452	428.916	440.701	905.577	816.493	624.428	110.89

## Sheet: Figure 2
	Fig 2b (survival mice number)
	day	WT	Gpr37-/-
	0	20	22
	1	20	22
	2	20	21
	3	20	20
	4	20	19
	5	19	18
	6	19	18
	7	19	17
	8	19	15
	9	18	14
	10	14	13
	13	14	11
	14	14	10
	15	12	10
	17	12	9
	18	12	8
	19	12	7
	20	12	4
	21	11	1
	22	11	0
	Fig2c (℃)
		WT (n=20)																				average	STDERR	GPR37 KO (n= 22)												ko female										average	STDERR
	0	36.8	36.9	36.8	37.1	37.2	37.8	37.1	37.2	36.5	37.7	37.1	37.2	37.2	37.4	37.3	37.5	37.7	37.8	37.8	37.5	37.28	0.0829077	37.8	37.1	37.4	37.2	37.3	38.1	37.9	37.5	37.3	38.1	38.1	38	36.5	36	36.7	36.4	36.8	37.6	38.2	38.2	38.2	38.1	37.48	0.154681
	5	36.2	36.1	36.1	36.2	36.4	36.8	36.8	37.1	36.8	36.7	36.9		37.8	37.6	37.5		37.7	37.2	37.8	37.2	36.9389	0.138653	36.7	36.8	37.2		35.7	37.1		36.5	37.7	37.2			36.7	37.1	37.3	37	36.9		37.7	37.3	37.3	37.4	37.0733	0.128533
	10	35.41			35.6	34.5	35.9	35.7				37.4		36.5	36.2	36.1		37.3		37.2	37.1	36.2425	0.2575			35.6			35.8				36.1			33.3	35.4	37.3	36.9	34.2		35.1			36.5	35.62	0.383203
	14	35.9			35.6	35.7	35.8	34.1				37.4		37.2	34.1	37.2		37.4		36.1	35.4	35.9917	0.333589			37.1			33.7				34.9				36.2	35.2	36.4	35.2		35.8			37.1	35.7333	0.368932
	17	35.2			36.6	36.1	36.2	34.9				37.2		37.5		37.4		37.6		36	36.1	36.4364	0.2761			35.1							29.8				33.4	34	32	33					35.1	33.2	0.706096
	20	36.2			36.8	37.1	36.8	36.9				37.1		36.6		36.7		37.2		37.1	35.1	36.6909	0.181135															26.2		32.3						29.25	3.05
	Fig 2d pg/ml
		WT(n=5)					average	STDERR	Gpr37KO (n =5)					average	STDERR
	0d	372.933	838.423	178.662	180.662	229.718	360.08	124.715	221.32	204.458	175.683	224.661	119.282	189.081	19.4848
	5d	171.75	164.015	406.757	171.75	223.545	227.563	46.0408	194.972	212.534	243.479	233.121	260.037	228.829	11.4428
	10d	252.874	158.331	145.455	172.729	277.137	201.305	26.6388	1019.74	937.095	2464.91	3892.79	3437.96	2350.5	605.926
	Fig 2e % of cells
		WT (n =5)					average	STDERR	Gpr37KO (n=5)					average	STDERR
	0d	0.0982	0.2314	1.3983	0.6385		0.5916	0.261553	0.7708	0.4858	0.9458	0.7103	0.8872	0.75998	0.0801479
	5d	0.2479	0.4966	0.9195	0.1771	0.1496	0.39814	0.143999	0.5513	1.1548	2.1272	1.2542		1.27188	0.290382
	10d	20.8918	33.82	15.43	22.11	22.54	22.9584	2.99847	96.29	63.6	84.67	48.7	10.9363	60.8393	14.9498
	Fig 2f % of cells (n =13)
		mice1	mice2	mice3	mice4	mice5	mice6	mice7	mice8	mice9	mice10	mice11	mice12	mice13	average	STDERR
	WT	41.7364	31.9262	24.0456	10.4978	1.99413	0.793333	0.702434	1.43423	1.88542	2.96569	2.66283	0.876812	14.7505	10.4824	3.81133
	Gpr37 KO	54.3168	2.79298	50.1961	52.6984	33.6921	22.3807	5.77425	20.264	14.0867	16.4665	2.41497	11.5816	43.4407	25.3928	5.34049

## Sheet: Figure 3
Fig3b				Fig3e				Fig3h
Time (ns)	Protein	ARU		Time (ns)	Protein	NPD1		Time (ns)	Protein	TX14
0	0	0		0	0	0		0	0	0
0.0999	2.043	2.45		0.0999	1.754	2.102		0.0999	1.168	2.217
0.1998	2.155	2.402		0.1998	1.822	2.119		0.1998	1.246	2.391
0.2997	2.298	2.495		0.2997	1.977	1.985		0.2997	1.471	2.65
0.3996	2.429	2.627		0.3996	1.985	1.868		0.3996	1.376	2.46
0.499501	2.412	2.095		0.499501	2.012	1.871		0.499501	1.448	2.452
0.599401	2.4	2.586		0.599401	1.982	2.004		0.599401	1.49	2.804
0.699301	2.459	2.565		0.699301	2.017	1.931		0.699301	1.458	3.161
0.799201	2.364	2.618		0.799201	2.153	2.517		0.799201	1.424	2.936
0.899101	2.269	2.22		0.899101	2.165	3.259		0.899101	1.474	2.85
0.999001	2.349	2.463		0.999001	2.26	3.646		0.999001	1.407	3.032
1.0989	2.415	2.201		1.0989	2.209	3.578		1.0989	1.431	3.006
1.1988	2.454	2.197		1.1988	2.416	3.841		1.1988	1.486	2.749
1.2987	2.54	2.461		1.2987	2.279	3.864		1.2987	1.466	2.68
1.3986	2.44	2.481		1.3986	2.312	3.791		1.3986	1.422	2.84
1.4985	2.478	2.225		1.4985	2.259	3.815		1.4985	1.323	3.021
1.5984	2.47	2.421		1.5984	2.317	3.982		1.5984	1.35	3.247
1.6983	2.506	2.226		1.6983	2.163	3.994		1.6983	1.493	2.98
1.7982	2.589	2.615		1.7982	2.223	3.803		1.7982	1.417	3.147
1.8981	2.491	2.199		1.8981	2.18	3.931		1.8981	1.476	2.67
1.998	2.495	2.263		1.998	2.358	3.519		1.998	1.565	2.857
2.0979	2.63	1.825		2.0979	2.287	4.075		2.0979	1.467	2.486
2.1978	2.49	1.922		2.1978	2.222	4.383		2.1978	1.545	2.743
2.2977	2.615	2.041		2.2977	2.205	4.502		2.2977	1.513	2.911
2.3976	2.726	1.943		2.3976	2.21	4.264		2.3976	1.614	2.912
2.4975	2.604	2.195		2.4975	2.122	4.662		2.4975	1.535	2.749
2.5974	2.473	2.105		2.5974	2.166	5.15		2.5974	1.659	2.548
2.6973	2.673	2.497		2.6973	2.175	4.687		2.6973	1.618	2.897
2.7972	2.529	2.613		2.7972	2.215	4.493		2.7972	1.55	2.658
2.8971	2.411	1.928		2.8971	2.076	4.443		2.8971	1.654	3.096
2.997	2.517	2.253		2.997	2.127	4.343		2.997	1.611	2.97
3.0969	2.658	2.344		3.0969	2.115	4.213		3.0969	1.668	2.95
3.1968	2.558	2.098		3.1968	2.207	4.049		3.1968	1.674	2.93
3.2967	2.492	2.175		3.2967	2.249	4.277		3.2967	1.688	3.134
3.3966	2.552	2.836		3.3966	2.228	4.201		3.3966	1.743	2.987
3.4965	2.475	2.36		3.4965	2.28	4.249		3.4965	1.553	3.049
3.5964	2.404	2.157		3.5964	2.289	3.695		3.5964	1.607	2.943
3.6963	2.476	2.328		3.6963	2.339	3.217		3.6963	1.536	3.178
3.7962	2.688	2.651		3.7962	2.322	3.477		3.7962	1.558	2.907
3.8961	2.651	2.517		3.8961	2.381	3.43		3.8961	1.529	2.788
3.996	2.655	2.952		3.996	2.278	3.488		3.996	1.48	2.749
4.0959	2.666	2.893		4.0959	2.348	3.623		4.0959	1.58	3.01
4.1958	2.559	2.993		4.1958	2.331	3.464		4.1958	1.537	2.739
4.2957	2.646	2.903		4.2957	2.355	4.079		4.2957	1.498	2.814
4.3956	2.684	3.304		4.3956	2.48	4.062		4.3956	1.69	2.884
4.4955	2.609	3.153		4.4955	2.441	3.744		4.4955	1.717	2.857
4.59541	2.65	3.745		4.59541	2.449	4.023		4.59541	1.619	2.99
4.69531	2.492	3.039		4.69531	2.512	3.886		4.69531	1.613	2.653
4.79521	2.617	3.236		4.79521	2.625	3.988		4.79521	1.716	2.679
4.89511	2.563	2.728		4.89511	2.678	4.135		4.89511	1.724	2.662
4.995	2.75	2.774		4.995	2.73	4.088		4.995	1.707	2.791
5.0949	2.565	3.062		5.0949	2.501	4.118		5.0949	1.785	2.575
5.1948	2.407	2.781		5.1948	2.549	4.058		5.1948	1.826	2.714
5.29471	2.586	2.235		5.29471	2.59	3.898		5.29471	1.772	2.521
5.39461	2.693	2.687		5.39461	2.536	4.115		5.39461	1.738	2.548
5.49451	2.516	2.202		5.49451	2.637	3.919		5.49451	1.874	2.447
5.59441	2.572	2.646		5.59441	2.516	3.875		5.59441	1.829	2.595
5.69431	2.679	2.689		5.69431	2.486	4.139		5.69431	1.741	2.269
5.79421	2.715	2.888		5.79421	2.534	3.938		5.79421	1.718	2.228
5.89411	2.678	2.63		5.89411	2.553	3.95		5.89411	1.657	2.507
5.99401	2.776	2.797		5.99401	2.523	3.892		5.99401	1.633	2.821
6.09391	2.842	2.507		6.09391	2.558	3.643		6.09391	1.586	2.519
6.19381	2.877	2.545		6.19381	2.564	3.715		6.19381	1.657	3.064
6.29371	2.919	2.536		6.29371	2.529	3.777		6.29371	1.635	2.864
6.39361	2.897	2.861		6.39361	2.541	3.741		6.39361	1.649	2.959
6.49351	2.863	2.815		6.49351	2.623	4.247		6.49351	1.62	3.127
6.59341	2.851	2.263		6.59341	2.6	3.73		6.59341	1.631	2.96
6.69331	2.748	2.574		6.69331	2.592	3.748		6.69331	1.737	3.242
6.79321	2.853	2.552		6.79321	2.673	3.669		6.79321	1.739	2.617
6.89311	2.895	2.713		6.89311	2.56	3.334		6.89311	1.727	2.895
6.99301	2.972	2.448		6.99301	2.707	3.807		6.99301	1.706	2.793
7.09291	2.991	2.639		7.09291	2.666	3.718		7.09291	1.782	2.751
7.19281	3.019	2.487		7.19281	2.553	4.052		7.19281	1.81	3.039
7.29271	2.864	2.392		7.29271	2.641	3.843		7.29271	1.653	2.838
7.39261	2.72	2.534		7.39261	2.538	3.711		7.39261	1.629	2.955
7.49251	2.793	2.646		7.49251	2.665	3.826		7.49251	1.698	2.909
7.59241	2.823	2.291		7.59241	2.618	3.704		7.59241	1.788	2.877
7.69231	2.826	2.163		7.69231	2.559	3.712		7.69231	1.708	2.982
7.79221	2.777	2.102		7.79221	2.578	3.47		7.79221	1.667	3.018
7.89211	2.807	2.226		7.89211	2.533	3.767		7.89211	1.581	3.049
7.99201	2.8	2.287		7.99201	2.779	3.322		7.99201	1.576	2.581
8.09191	2.857	1.964		8.09191	2.655	2.482		8.09191	1.536	2.488
8.19181	2.865	2.535		8.19181	2.709	2.737		8.19181	1.656	2.939
8.29171	3.093	2.515		8.29171	2.726	3.043		8.29171	1.622	2.758
8.39161	2.798	3.037		8.39161	2.673	2.864		8.39161	1.642	2.998
8.49151	2.739	2.706		8.49151	2.689	3.466		8.49151	1.574	2.626
8.59141	2.725	2.687		8.59141	2.53	2.712		8.59141	1.653	2.672
8.69131	2.849	2.556		8.69131	2.67	3.678		8.69131	1.569	2.552
8.79121	3.114	2.708		8.79121	2.678	3.584		8.79121	1.589	2.54
8.89111	2.881	2.863		8.89111	2.594	2.979		8.89111	1.648	2.47
8.99101	2.91	2.472		8.99101	2.718	3.984		8.99101	1.669	2.342
9.09091	2.829	2.504		9.09091	2.727	4.232		9.09091	1.629	2.503
9.19081	2.846	2.721		9.19081	2.843	3.85		9.19081	1.571	2.637
9.29071	2.811	2.687		9.29071	2.785	3.915		9.29071	1.638	2.768
9.39061	2.823	2.625		9.39061	2.885	3.965		9.39061	1.704	2.872
9.49051	2.815	2.408		9.49051	2.786	3.621		9.49051	1.673	2.74
9.59041	2.852	2.538		9.59041	2.848	4.109		9.59041	1.699	3.056
9.69031	2.955	2.476		9.69031	2.908	3.406		9.69031	1.614	2.556
9.79021	2.891	2.186		9.79021	2.778	3.97		9.79021	1.57	2.805
9.89011	2.952	2.362		9.89011	2.729	4.102		9.89011	1.624	2.671
9.99001	2.895	2.141		9.99001	2.875	3.743		9.99001	1.681	2.685
10.0899	2.828	2.081		10.0899	2.899	3.877		10.0899	1.625	3.084
10.1898	2.847	2.447		10.1898	2.877	4.379		10.1898	1.757	2.741
10.2897	2.858	2.05		10.2897	2.893	4.23		10.2897	1.572	2.91
10.3896	2.92	2.373		10.3896	2.853	4.059		10.3896	1.588	3.02
10.4895	2.948	2.595		10.4895	2.93	4.182		10.4895	1.567	2.783
10.5894	3.121	2.39		10.5894	2.872	4.371		10.5894	1.61	2.658
10.6893	3.151	2.802		10.6893	2.886	4.095		10.6893	1.622	2.916
10.7892	3.006	2.758		10.7892	2.991	4.047		10.7892	1.716	3.255
10.8891	3.096	2.625		10.8891	3.167	3.773		10.8891	1.747	2.918
10.989	2.979	2.496		10.989	3.374	3.842		10.989	1.672	2.798
11.0889	2.839	2.47		11.0889	3.158	3.706		11.0889	1.697	2.825
11.1888	2.799	2.196		11.1888	3.185	3.787		11.1888	1.731	3.014
11.2887	2.881	2.535		11.2887	3.147	3.796		11.2887	1.76	3.068
11.3886	3.005	2.542		11.3886	3.308	3.878		11.3886	1.747	3.531
11.4885	2.955	2.2		11.4885	3.168	4.05		11.4885	1.683	2.849
11.5884	2.894	2.574		11.5884	3.067	3.818		11.5884	1.718	2.929
11.6883	2.914	2.621		11.6883	3.038	4.099		11.6883	1.708	3.012
11.7882	2.915	2.736		11.7882	3.051	3.973		11.7882	1.728	2.94
11.8881	2.856	2.833		11.8881	3.116	3.66		11.8881	1.744	3.204
11.988	2.832	2.567		11.988	3.215	4.459		11.988	1.768	3.352
12.0879	2.912	2.562		12.0879	3.188	4.524		12.0879	1.852	2.899
12.1878	2.854	2.445		12.1878	3.118	3.584		12.1878	1.79	2.972
12.2877	2.744	2.123		12.2877	3.368	4.148		12.2877	1.631	2.937
12.3876	2.806	2.178		12.3876	3.2	3.703		12.3876	1.633	2.553
12.4875	2.816	2.316		12.4875	3.163	4.058		12.4875	1.628	2.97
12.5874	2.972	2.464		12.5874	3.035	3.513		12.5874	1.711	2.793
12.6873	2.924	2.999		12.6873	3.206	3.823		12.6873	1.733	3.289
12.7872	2.835	2.49		12.7872	3.394	3.735		12.7872	1.657	2.879
12.8871	2.924	2.354		12.8871	3.421	4.065		12.8871	1.554	2.75
12.987	2.971	1.985		12.987	3.267	3.863		12.987	1.593	3.048
13.0869	2.914	2.043		13.0869	3.415	3.845		13.0869	1.634	3.074
13.1868	2.824	2.383		13.1868	3.193	3.748		13.1868	1.848	2.687
13.2867	2.831	2.055		13.2867	3.277	4.009		13.2867	1.742	3.069
13.3866	3.021	2.086		13.3866	3.023	3.614		13.3866	1.693	2.939
13.4865	3.069	2.378		13.4865	3.24	3.251		13.4865	1.672	2.91
13.5864	2.984	2.33		13.5864	3.268	3.629		13.5864	1.652	2.79
13.6863	3.124	2.309		13.6863	3.007	3.678		13.6863	1.811	3.34
13.7862	3.005	2.222		13.7862	3.112	3.469		13.7862	1.669	2.771
13.8861	3.043	2.105		13.8861	3.083	3.782		13.8861	1.839	2.575
13.986	2.989	2.405		13.986	3.019	3.856		13.986	1.909	2.948
14.0859	2.918	2.164		14.0859	3.13	3.863		14.0859	1.867	2.678
14.1858	3.017	1.961		14.1858	3.019	3.34		14.1858	1.891	2.821
14.2857	2.962	2.31		14.2857	3.114	3.246		14.2857	1.733	2.547
14.3856	3.221	2.359		14.3856	3.109	3.367		14.3856	1.711	2.614
14.4855	3.135	2.301		14.4855	3.181	3.149		14.4855	1.677	2.876
14.5854	3.177	2.261		14.5854	3.151	3.506		14.5854	1.539	2.879
14.6853	3.05	1.903		14.6853	3.096	3.184		14.6853	1.517	3.312
14.7852	3.022	1.926		14.7852	3.3	3.58		14.7852	1.547	3.473
14.8851	2.901	1.885		14.8851	3.303	3.605		14.8851	1.607	3.426
14.985	2.924	1.966		14.985	3.262	3.793		14.985	1.592	3.179
15.0849	2.945	2.057		15.0849	3.116	4.155		15.0849	1.609	3.565
15.1848	2.946	1.942		15.1848	3.236	3.915		15.1848	1.669	3.064
15.2847	2.934	1.995		15.2847	3.323	4.247		15.2847	1.686	3.321
15.3846	2.957	2.061		15.3846	3.19	4.573		15.3846	1.604	3.369
15.4845	3.013	2.044		15.4845	3.253	3.997		15.4845	1.774	3.066
15.5844	3.126	2.106		15.5844	3.328	4.329		15.5844	1.627	2.767
15.6843	3.138	2.027		15.6843	3.37	4.201		15.6843	1.502	2.889
15.7842	3.164	2.176		15.7842	3.375	4.467		15.7842	1.546	2.94
15.8841	3.104	2.295		15.8841	3.254	4.204		15.8841	1.643	3.088
15.984	3.101	2.174		15.984	3.269	4.017		15.984	1.545	3.189
16.0839	3.145	2.179		16.0839	3.225	4.092		16.0839	1.689	2.822
16.1838	3.186	2.168		16.1838	3.303	4.109		16.1838	1.534	3.189
16.2837	3.128	2.064		16.2837	3.296	4.103		16.2837	1.681	3.733
16.3836	2.915	2.105		16.3836	3.175	4.454		16.3836	1.638	3.599
16.4835	2.936	2.034		16.4835	3.236	4.087		16.4835	1.625	3.493
16.5834	3.097	2.214		16.5834	3.1	3.858		16.5834	1.676	3.316
16.6833	3.018	2.047		16.6833	3.315	4.943		16.6833	1.661	3.333
16.7832	2.938	2.145		16.7832	3.166	4.434		16.7832	1.573	3.242
16.8831	3.027	2.242		16.8831	3.193	3.823		16.8831	1.599	3.34
16.983	3.002	2.215		16.983	3.248	4.219		16.983	1.711	2.927
17.0829	3.145	2.795		17.0829	3.213	4.313		17.0829	1.59	2.807
17.1828	3.02	2.027		17.1828	3.179	4.521		17.1828	1.67	2.848
17.2827	3.184	2.047		17.2827	3.05	4.284		17.2827	1.603	2.988
17.3826	3.155	2.101		17.3826	3.081	3.918		17.3826	1.745	2.967
17.4825	2.99	2.392		17.4825	3.242	4.545		17.4825	1.733	3.263
17.5824	3.073	2.214		17.5824	3.15	4.142		17.5824	1.644	3.213
17.6823	3.077	2.772		17.6823	3.202	4.121		17.6823	1.654	3.146
17.7822	3.082	1.922		17.7822	3.268	4.594		17.7822	1.731	3.027
17.8821	2.987	1.931		17.8821	3.33	4.569		17.8821	1.729	2.984
17.982	3.056	2.101		17.982	3.282	4.469		17.982	1.753	3.064
18.0819	3.08	1.985		18.0819	3.248	4.793		18.0819	1.844	3.006
18.1818	3.039	2.142		18.1818	3.129	4.685		18.1818	1.828	3.323
18.2817	3.02	2.089		18.2817	3.104	4.601		18.2817	1.901	3.311
18.3816	2.946	2.571		18.3816	3.107	4.215		18.3816	1.784	2.885
18.4815	2.915	2.031		18.4815	3.074	4.557		18.4815	1.884	2.74
18.5814	3.06	2.067		18.5814	3.107	4.435		18.5814	1.704	2.763
18.6813	3.032	2.129		18.6813	3.075	4.369		18.6813	1.772	3.109
18.7812	2.998	1.916		18.7812	3.049	4.395		18.7812	1.747	2.816
18.8811	2.938	1.996		18.8811	2.95	5.128		18.8811	1.592	2.827
18.981	2.892	2.05		18.981	2.996	4.484		18.981	1.62	2.761
19.0809	2.881	1.997		19.0809	3.053	4.275		19.0809	1.729	3.332
19.1808	3.082	2.154		19.1808	3.259	4.272		19.1808	1.721	3.072
19.2807	2.955	2.305		19.2807	3.228	4.165		19.2807	1.586	3.175
19.3806	2.915	2.367		19.3806	3.271	4.39		19.3806	1.641	2.865
19.4805	3.037	2.17		19.4805	3.327	4.273		19.4805	1.658	2.703
19.5804	3.205	2.292		19.5804	3.265	4.147		19.5804	1.614	2.999
19.6803	3.057	2.338		19.6803	3.37	4.256		19.6803	1.695	2.754
19.7802	3.066	2.128		19.7802	3.212	4.092		19.7802	1.721	2.985
19.8801	3.025	2.094		19.8801	3.31	3.885		19.8801	1.712	3.002
19.98	3.018	2.013		19.98	3.24	3.713		19.98	1.726	2.826
20.0799	3.142	1.967		20.0799	3.27	3.649		20.0799	1.743	2.829
20.1798	3.025	2.341		20.1798	3.218	3.733		20.1798	1.863	2.995
20.2797	3.173	2.12		20.2797	3.33	4.095		20.2797	1.902	3.155
20.3796	3.076	1.986		20.3796	3.391	3.703		20.3796	1.665	2.933
20.4795	3.135	1.93		20.4795	3.315	4.051		20.4795	1.666	3.007
20.5794	3.006	2.314		20.5794	3.379	4.126		20.5794	1.715	3.091
20.6793	3.161	2.024		20.6793	3.261	3.854		20.6793	1.8	3.051
20.7792	3.035	2.402		20.7792	3.288	3.758		20.7792	1.709	2.931
20.8791	3.249	2.165		20.8791	3.207	3.684		20.8791	1.642	3.315
20.979	3.214	2.316		20.979	3.273	3.972		20.979	1.72	2.887
21.0789	3.251	2.166		21.0789	3.171	3.602		21.0789	1.603	2.602
21.1788	3.17	2.08		21.1788	3.314	3.724		21.1788	1.581	2.726
21.2787	3.328	1.974		21.2787	3.275	3.538		21.2787	1.622	2.791
21.3786	3.235	2.381		21.3786	3.192	3.866		21.3786	1.774	3.119
21.4785	3.302	2.216		21.4785	3.233	3.575		21.4785	1.792	3.199
21.5784	3.432	1.981		21.5784	3.141	3.626		21.5784	1.814	2.913
21.6783	3.255	1.989		21.6783	3.208	4.109		21.6783	1.855	3.246
21.7782	3.303	1.97		21.7782	3.05	3.728		21.7782	1.778	3.059
21.8781	3.384	1.975		21.8781	3.178	3.55		21.8781	1.879	3.131
21.978	3.319	2.348		21.978	3.203	3.852		21.978	1.716	3.307
22.0779	3.4	2.371		22.0779	3.254	3.619		22.0779	1.822	3.014
22.1778	3.356	2.318		22.1778	3.257	3.92		22.1778	1.69	3.06
22.2777	3.424	1.883		22.2777	3.122	4.027		22.2777	1.726	2.902
22.3776	3.367	2.416		22.3776	3.097	3.914		22.3776	1.772	3.201
22.4775	3.35	2.022		22.4775	3.052	3.358		22.4775	1.74	3.521
22.5774	3.308	2.219		22.5774	3.141	3.467		22.5774	1.754	3.356
22.6773	3.384	2.138		22.6773	3.134	3.864		22.6773	1.913	4.207
22.7772	3.443	2.468		22.7772	3.154	4.466		22.7772	1.73	3.391
22.8771	3.626	2.248		22.8771	3.203	4.008		22.8771	1.826	4.361
22.977	3.536	2.746		22.977	3.149	3.92		22.977	1.792	3.457
23.0769	3.603	2.756		23.0769	3.186	3.64		23.0769	1.633	3.483
23.1768	3.509	2.378		23.1768	3.044	3.967		23.1768	1.746	3.768
23.2767	3.52	2.689		23.2767	3.114	4.706		23.2767	1.835	4.036
23.3766	3.436	2.145		23.3766	3.181	4.841		23.3766	1.886	3.913
23.4765	3.369	2.602		23.4765	3.158	4.457		23.4765	1.684	3.613
23.5764	3.499	2.681		23.5764	3.205	4.291		23.5764	1.647	3.715
23.6763	3.534	2.298		23.6763	3.145	4.663		23.6763	1.761	3.054
23.7762	3.356	2.542		23.7762	2.984	4.995		23.7762	1.845	3.482
23.8761	3.205	2.127		23.8761	3.129	5.105		23.8761	1.773	3.402
23.976	3.363	2.263		23.976	3.193	5.123		23.976	1.812	3.493
24.0759	3.309	2.21		24.0759	3.145	5.465		24.0759	1.811	3.31
24.1758	3.526	2.504		24.1758	3.153	5.25		24.1758	1.725	3.092
24.2757	3.347	2.774		24.2757	3.181	5.726		24.2757	1.757	3.314
24.3756	3.454	2.637		24.3756	3.189	5.609		24.3756	1.925	3.241
24.4755	3.442	2.157		24.4755	3.259	6.067		24.4755	1.878	3.194
24.5754	3.456	2.844		24.5754	3.17	5.698		24.5754	1.838	3.943
24.6753	3.476	2.723		24.6753	3.226	5.748		24.6753	1.929	3.234
24.7752	3.38	3.112		24.7752	3.294	5.654		24.7752	1.932	3.546
24.8751	3.369	2.703		24.8751	3.302	5.346		24.8751	1.855	3.929
24.975	3.389	3.274		24.975	3.155	5.472		24.975	1.852	3.639
25.0749	3.336	3.324		25.0749	3.271	5.84		25.0749	1.74	3.814
25.1748	3.586	3.352		25.1748	3.372	5.867		25.1748	1.835	3.542
25.2747	3.458	2.977		25.2747	3.393	5.902		25.2747	1.976	3.85
25.3746	3.39	3.558		25.3746	3.459	5.741		25.3746	1.911	3.649
25.4745	3.383	2.686		25.4745	3.465	5.437		25.4745	1.983	3.423
25.5744	3.303	3.264		25.5744	3.3	4.874		25.5744	1.72	3.291
25.6743	3.451	4.191		25.6743	3.424	5.135		25.6743	1.761	3.733
25.7742	3.421	3.507		25.7742	3.456	4.98		25.7742	1.681	3.704
25.8741	3.39	3.891		25.8741	3.41	4.85		25.8741	1.803	3.112
25.974	3.34	4.032		25.974	3.352	4.856		25.974	1.797	3.009
26.0739	3.416	4.057		26.0739	3.771	4.771		26.0739	1.864	3.718
26.1738	3.486	4.026		26.1738	3.597	4.662		26.1738	2.045	3.398
26.2737	3.476	4.086		26.2737	3.435	4.824		26.2737	1.69	3.453
26.3736	3.499	4.062		26.3736	3.617	5.357		26.3736	1.861	3.211
26.4735	3.593	4.111		26.4735	3.54	5.148		26.4735	1.698	3.737
26.5734	3.593	3.969		26.5734	3.695	5.091		26.5734	1.734	3.318
26.6733	3.544	3.974		26.6733	3.694	5.393		26.6733	1.824	3.312
26.7732	3.597	4.051		26.7732	3.746	4.813		26.7732	1.898	3.357
26.8731	3.551	3.784		26.8731	3.628	4.943		26.8731	1.977	3.485
26.973	3.521	3.725		26.973	3.606	4.561		26.973	1.944	3.63
27.0729	3.652	4.067		27.0729	3.447	4.658		27.0729	1.868	3.109
27.1728	3.798	4.26		27.1728	3.512	4.761		27.1728	2.006	3.571
27.2727	3.711	4.039		27.2727	3.554	5.34		27.2727	1.994	3.954
27.3726	3.723	3.765		27.3726	3.368	5.237		27.3726	2.034	3.788
27.4725	3.795	4.098		27.4725	3.531	5.729		27.4725	1.96	3.568
27.5724	3.716	4.142		27.5724	3.529	5.482		27.5724	1.943	3.364
27.6723	3.635	4.142		27.6723	3.392	4.706		27.6723	2.054	3.652
27.7722	3.596	4.026		27.7722	3.329	5.122		27.7722	2.068	3.518
27.8721	3.659	4.145		27.8721	3.468	5.33		27.8721	2.073	3.546
27.972	3.684	4.095		27.972	3.455	4.732		27.972	2.041	3.53
28.0719	3.7	4.268		28.0719	3.336	4.523		28.0719	1.901	3.141
28.1718	3.694	4.221		28.1718	3.425	4.455		28.1718	1.906	3.267
28.2717	3.716	4.329		28.2717	3.314	4.608		28.2717	1.783	3.075
28.3716	3.703	4.211		28.3716	3.339	4.334		28.3716	1.891	2.984
28.4715	3.773	4.198		28.4715	3.387	4.358		28.4715	1.87	3.136
28.5714	3.855	4.213		28.5714	3.431	4.584		28.5714	1.798	3.151
28.6713	3.557	4.199		28.6713	3.453	4.821		28.6713	1.897	3.161
28.7712	3.749	4.116		28.7712	3.46	4.551		28.7712	1.814	3.365
28.8711	3.628	4.058		28.8711	3.444	5.032		28.8711	1.823	3.307
28.971	3.67	4.315		28.971	3.674	4.569		28.971	1.831	3.565
29.0709	3.593	4.46		29.0709	3.493	4.759		29.0709	1.774	3.195
29.1708	3.432	4.266		29.1708	3.604	4.652		29.1708	1.897	3.036
29.2707	3.431	4.288		29.2707	3.611	4.645		29.2707	1.787	3.206
29.3706	3.541	4.226		29.3706	3.672	4.489		29.3706	1.82	3.364
29.4705	3.484	4.202		29.4705	3.516	4.42		29.4705	1.863	3.32
29.5704	3.58	4.538		29.5704	3.714	4.662		29.5704	1.843	2.906
29.6703	3.537	4.428		29.6703	3.712	4.431		29.6703	1.97	3.23
29.7702	3.559	4.68		29.7702	3.745	4.87		29.7702	1.84	3.049
29.8701	3.555	4.557		29.8701	3.858	4.611		29.8701	1.713	2.674
29.97	3.453	4.453		29.97	3.709	4.583		29.97	1.738	2.972
30.0699	3.526	5.006		30.0699	3.577	4.448		30.0699	1.756	2.736
30.1698	3.628	4.736		30.1698	3.72	4.434		30.1698	1.687	3.135
30.2697	3.586	4.431		30.2697	3.659	4.426		30.2697	1.752	2.965
30.3696	3.562	4.606		30.3696	3.82	4.604		30.3696	1.761	3.054
30.4695	3.672	4.767		30.4695	3.766	4.591		30.4695	1.851	2.927
30.5694	3.679	4.782		30.5694	3.756	4.748		30.5694	1.977	2.951
30.6693	3.587	4.64		30.6693	3.664	4.188		30.6693	1.986	3.106
30.7692	3.636	4.926		30.7692	3.81	4.412		30.7692	1.758	3.106
30.8691	3.522	4.989		30.8691	3.687	4.791		30.8691	1.786	2.845
30.969	3.666	4.759		30.969	3.703	4.71		30.969	1.792	3.067
31.0689	3.753	4.604		31.0689	3.742	4.531		31.0689	1.73	3.036
31.1688	3.632	4.859		31.1688	3.678	4.312		31.1688	1.939	3.285
31.2687	3.52	4.889		31.2687	3.685	4.544		31.2687	1.86	3.193
31.3686	3.565	4.707		31.3686	3.766	4.517		31.3686	1.933	3.253
31.4685	3.669	4.719		31.4685	3.751	5.048		31.4685	1.879	2.998
31.5684	3.475	4.763		31.5684	3.912	5.306		31.5684	1.966	2.995
31.6683	3.434	4.907		31.6683	3.813	5.147		31.6683	1.834	2.818
31.7682	3.59	4.814		31.7682	3.901	5.047		31.7682	1.917	3.305
31.8681	3.468	4.725		31.8681	3.759	5.275		31.8681	1.672	3.208
31.968	3.515	4.58		31.968	3.742	4.881		31.968	1.803	3.067
32.0679	3.472	4.594		32.0679	3.693	4.753		32.0679	1.877	2.82
32.1678	3.448	4.967		32.1678	3.73	4.739		32.1678	1.915	3.008
32.2677	3.558	4.816		32.2677	3.616	4.373		32.2677	1.887	2.697
32.3676	3.567	4.664		32.3676	3.832	4.653		32.3676	1.972	2.992
32.4675	3.709	4.778		32.4675	3.53	4.495		32.4675	1.808	2.958
32.5674	3.684	4.67		32.5674	3.653	5.015		32.5674	1.631	2.942
32.6673	3.574	4.274		32.6673	3.559	4.655		32.6673	1.733	2.885
32.7672	3.475	4.643		32.7672	3.714	4.754		32.7672	1.802	3.235
32.8671	3.484	4.957		32.8671	3.625	4.762		32.8671	1.788	3.371
32.967	3.481	4.584		32.967	3.764	4.732		32.967	1.752	3.157
33.0669	3.622	4.597		33.0669	3.748	5.022		33.0669	1.822	3.141
33.1668	3.566	4.863		33.1668	3.739	5.121		33.1668	1.791	3.491
33.2667	3.606	4.697		33.2667	3.57	4.46		33.2667	1.84	3.181
33.3666	3.648	4.785		33.3666	3.651	4.814		33.3666	1.775	3.206
33.4665	3.545	4.586		33.4665	3.525	4.984		33.4665	1.782	3.201
33.5664	3.58	4.506		33.5664	3.497	4.865		33.5664	1.763	3.221
33.6663	3.497	4.633		33.6663	3.553	4.784		33.6663	1.761	2.965
33.7662	3.644	4.728		33.7662	3.621	4.695		33.7662	1.876	2.981
33.8661	3.711	4.477		33.8661	3.629	4.734		33.8661	1.872	3.34
33.966	3.683	4.488		33.966	3.773	4.867		33.966	1.883	3.635
34.0659	3.705	4.623		34.0659	3.788	4.702		34.0659	1.912	3.297
34.1658	3.684	4.84		34.1658	3.611	4.465		34.1658	1.85	3.526
34.2657	3.701	5.004		34.2657	3.67	4.751		34.2657	1.756	3.034
34.3656	3.703	5.149		34.3656	3.696	4.397		34.3656	1.796	3.393
34.4655	3.704	4.862		34.4655	3.763	5.13		34.4655	1.919	3.318
34.5654	3.622	4.79		34.5654	3.754	4.991		34.5654	2.002	3.301
34.6653	3.641	4.694		34.6653	3.668	4.68		34.6653	1.986	3.299
34.7652	3.678	5.24		34.7652	3.819	5.21		34.7652	2.118	3.136
34.8651	3.551	4.937		34.8651	3.649	4.805		34.8651	2.111	2.92
34.965	3.531	4.516		34.965	3.735	4.745		34.965	1.947	3.323
35.0649	3.597	4.918		35.0649	3.659	4.663		35.0649	1.977	2.884
35.1648	3.59	4.875		35.1648	3.647	4.543		35.1648	1.837	2.938
35.2647	3.733	4.979		35.2647	3.748	4.518		35.2647	1.821	3.061
35.3646	3.718	5.039		35.3646	3.787	4.546		35.3646	1.905	3.452
35.4645	3.798	4.754		35.4645	3.8	4.504		35.4645	1.962	3.719
35.5644	3.787	4.803		35.5644	3.709	5.029		35.5644	1.877	3.386
35.6643	3.727	4.591		35.6643	3.824	4.362		35.6643	1.914	3.263
35.7642	3.783	4.782		35.7642	3.584	4.534		35.7642	1.909	3.139
35.8641	3.695	4.787		35.8641	3.611	4.127		35.8641	1.911	3.017
35.964	3.707	4.779		35.964	3.635	4.397		35.964	2.031	3
36.0639	3.557	4.882		36.0639	3.714	4.722		36.0639	1.878	3.537
36.1638	3.627	5.015		36.1638	3.651	4.597		36.1638	1.866	3.438
36.2637	3.69	4.63		36.2637	3.793	4.205		36.2637	1.837	3.21
36.3636	3.829	4.745		36.3636	3.665	4.995		36.3636	1.774	2.846
36.4635	3.664	4.678		36.4635	3.756	4.708		36.4635	1.751	3.024
36.5634	3.666	4.843		36.5634	3.757	4.676		36.5634	1.843	3.046
36.6633	3.695	4.979		36.6633	3.763	4.755		36.6633	1.835	3.092
36.7632	3.735	4.936		36.7632	3.642	4.595		36.7632	1.869	3.236
36.8631	3.644	5.005		36.8631	3.717	4.512		36.8631	1.818	3.168
36.963	3.779	4.987		36.963	3.775	5.103		36.963	1.936	3.018
37.0629	3.634	4.811		37.0629	3.661	4.837		37.0629	1.798	3.08
37.1628	3.607	4.851		37.1628	3.695	5.363		37.1628	2.092	3.059
37.2627	3.543	5.063		37.2627	3.679	5.206		37.2627	1.947	3.143
37.3626	3.603	5.24		37.3626	3.801	5.052		37.3626	1.907	3.26
37.4625	3.516	4.975		37.4625	3.639	5.083		37.4625	2.003	2.95
37.5624	3.726	4.907		37.5624	3.724	4.694		37.5624	2.046	3.087
37.6623	3.565	4.788		37.6623	3.659	5.049		37.6623	2.025	3.302
37.7622	3.629	4.654		37.7622	3.623	4.378		37.7622	1.945	3.283
37.8621	3.48	4.719		37.8621	3.773	5.674		37.8621	1.975	3.242
37.962	3.595	4.974		37.962	3.746	4.914		37.962	2.014	3.426
38.0619	3.474	4.871		38.0619	3.764	5.327		38.0619	1.997	3.498
38.1618	3.515	5.085		38.1618	3.686	4.779		38.1618	1.923	3.007
38.2617	3.618	4.957		38.2617	3.662	4.992		38.2617	1.974	3.035
38.3616	3.494	5.262		38.3616	3.785	4.943		38.3616	1.919	3.125
38.4615	3.406	4.836		38.4615	3.623	4.967		38.4615	1.983	2.917
38.5614	3.564	4.783		38.5614	3.628	4.717		38.5614	1.991	3.225
38.6613	3.516	4.925		38.6613	3.545	5.342		38.6613	1.821	3.078
38.7612	3.424	5.013		38.7612	3.625	4.039		38.7612	1.956	3.368
38.8611	3.505	4.863		38.8611	3.598	4.407		38.8611	1.944	3.006
38.961	3.498	4.934		38.961	3.667	4.511		38.961	1.935	3.567
39.0609	3.456	4.875		39.0609	3.77	4.531		39.0609	1.894	3.059
39.1608	3.415	5.074		39.1608	3.667	4.177		39.1608	1.875	3.228
39.2607	3.467	5.07		39.2607	3.682	4.212		39.2607	1.908	3.031
39.3606	3.509	4.94		39.3606	3.785	4.529		39.3606	2.133	3.242
39.4605	3.42	4.975		39.4605	3.824	5.107		39.4605	2.185	3.022
39.5604	3.434	5.198		39.5604	3.782	4.832		39.5604	2.115	2.925
39.6603	3.491	5.067		39.6603	3.817	4.143		39.6603	2.152	3.004
39.7602	3.441	4.744		39.7602	3.677	4.699		39.7602	2.125	2.815
39.8601	3.43	4.716		39.8601	3.877	4.877		39.8601	2.02	3.205
39.96	3.444	4.902		39.96	3.766	4.6		39.96	2.157	3.407
40.0599	3.521	5.156		40.0599	3.746	4.81		40.0599	2.178	3.122
40.1598	3.525	5.012		40.1598	3.722	5.084		40.1598	2.199	3.34
40.2597	3.5	4.88		40.2597	3.759	5.057		40.2597	2.173	3.041
40.3596	3.469	4.775		40.3596	3.889	5.069		40.3596	2.105	2.782
40.4595	3.524	5		40.4595	3.75	5.074		40.4595	2.112	3.037
40.5594	3.431	4.768		40.5594	3.838	5.515		40.5594	2.078	3.189
40.6593	3.493	4.917		40.6593	3.798	5.093		40.6593	2.069	2.913
40.7592	3.477	5.066		40.7592	3.789	5.188		40.7592	2.082	2.995
40.8591	3.578	4.77		40.8591	3.849	4.889		40.8591	2.094	3.153
40.959	3.67	4.951		40.959	3.868	4.994		40.959	1.995	3.176
41.0589	3.636	5.19		41.0589	3.789	4.958		41.0589	1.961	3.084
41.1588	3.6	4.738		41.1588	3.894	4.917		41.1588	1.983	3.188
41.2587	3.443	4.691		41.2587	3.981	4.903		41.2587	2.086	2.933
41.3586	3.467	4.795		41.3586	3.844	5.002		41.3586	2.074	3.183
41.4585	3.519	4.789		41.4585	3.752	4.969		41.4585	2.037	3.228
41.5584	3.438	4.873		41.5584	3.865	4.598		41.5584	1.944	3.013
41.6583	3.569	4.906		41.6583	3.822	5.115		41.6583	2.052	3.264
41.7582	3.527	4.753		41.7582	3.72	5.181		41.7582	2.108	3.174
41.8581	3.52	4.923		41.8581	3.748	5.064		41.8581	2	3.018
41.958	3.533	4.95		41.958	3.789	5.144		41.958	2.034	3.339
42.0579	3.545	5.269		42.0579	3.761	5.03		42.0579	2.005	3.548
42.1578	3.478	5.08		42.1578	3.693	4.968		42.1578	2.078	3.378
42.2577	3.48	4.75		42.2577	3.791	4.486		42.2577	1.999	3.733
42.3576	3.41	4.691		42.3576	3.73	4.521		42.3576	2.126	3.312
42.4575	3.499	4.811		42.4575	3.735	4.664		42.4575	2.102	2.809
42.5574	3.488	4.787		42.5574	3.691	4.878		42.5574	2.033	3.088
42.6573	3.557	4.947		42.6573	3.75	4.538		42.6573	2.055	3.183
42.7572	3.526	4.794		42.7572	3.666	4.774		42.7572	2.165	3.047
42.8571	3.507	4.883		42.8571	3.766	4.712		42.8571	2	3.041
42.957	3.542	4.8		42.957	3.75	4.553		42.957	1.818	2.77
43.0569	3.557	4.78		43.0569	3.848	4.694		43.0569	1.933	3.088
43.1568	3.51	4.981		43.1568	3.776	4.92		43.1568	2.055	2.958
43.2567	3.646	4.866		43.2567	3.769	4.596		43.2567	1.938	2.847
43.3566	3.45	5.238		43.3566	3.658	4.907		43.3566	1.724	3.114
43.4565	3.542	4.973		43.4565	3.682	4.574		43.4565	1.876	3.196
43.5564	3.514	5.232		43.5564	3.747	4.709		43.5564	1.848	3.018
43.6563	3.622	4.999		43.6563	3.766	4.617		43.6563	1.808	3.161
43.7562	3.577	5.186		43.7562	3.868	5.01		43.7562	1.738	3.06
43.8561	3.66	5.122		43.8561	3.752	4.653		43.8561	1.721	3.003
43.956	3.695	5.111		43.956	3.777	4.563		43.956	1.808	3.434
44.0559	3.665	4.891		44.0559	3.889	5.132		44.0559	1.736	3.391
44.1558	3.644	5.158		44.1558	3.762	5.047		44.1558	1.727	3.082
44.2557	3.565	5.164		44.2557	3.787	5.228		44.2557	1.771	2.739
44.3556	3.49	5.049		44.3556	3.655	5.202		44.3556	1.679	2.783
44.4555	3.576	5.183		44.4555	3.811	5.311		44.4555	1.848	2.969
44.5554	3.658	5.283		44.5554	3.798	5.526		44.5554	1.755	3.03
44.6553	3.694	5.748		44.6553	3.805	5.468		44.6553	1.803	2.662
44.7552	3.522	5.073		44.7552	3.816	5.556		44.7552	1.731	3.11
44.8551	3.642	5.641		44.8551	3.737	5.61		44.8551	1.764	3.226
44.955	3.791	5.579		44.955	3.735	5.614		44.955	1.794	2.998
45.0549	3.719	5.322		45.0549	3.679	5.729		45.0549	1.747	3.14
45.1549	3.589	5.209		45.1549	3.843	5.545		45.1549	1.905	3.006
45.2548	3.602	5.232		45.2548	3.592	5.161		45.2548	1.881	3.188
45.3546	3.751	5.295		45.3546	3.677	5.363		45.3546	1.878	3.191
45.4545	3.621	5.559		45.4545	3.825	5.44		45.4545	1.959	3.14
45.5545	3.731	5.467		45.5545	3.784	5.181		45.5545	1.926	3.284
45.6544	3.672	5.177		45.6544	3.872	5.036		45.6544	1.984	3.143
45.7542	3.601	5.564		45.7542	3.734	4.893		45.7542	1.98	3.072
45.8541	3.674	5.634		45.8541	3.778	5.316		45.8541	1.838	3.037
45.9541	3.733	5.366		45.9541	3.726	5.437		45.9541	1.947	3.074
46.054	3.767	5.387		46.054	3.738	5.425		46.054	1.884	3.217
46.1538	3.763	5.781		46.1538	3.775	4.761		46.1538	1.906	3.418
46.2537	3.784	5.613		46.2537	3.73	5.167		46.2537	1.916	3.219
46.3537	3.707	5.543		46.3537	3.739	5.261		46.3537	1.911	3.351
46.4535	3.764	5.443		46.4535	3.676	5.16		46.4535	1.791	3.423
46.5534	3.687	5.499		46.5534	3.808	4.857		46.5534	1.841	3.374
46.6534	3.708	5.486		46.6534	3.828	4.948		46.6534	1.838	3.466
46.7533	3.798	5.253		46.7533	3.843	5.043		46.7533	1.733	3.364
46.8531	3.866	5.511		46.8531	3.825	4.719		46.8531	1.87	3.316
46.953	3.975	5.522		46.953	3.715	4.835		46.953	1.965	2.847
47.053	3.841	5.576		47.053	3.856	5.084		47.053	1.904	3.145
47.1529	3.886	5.551		47.1529	3.736	5.156		47.1529	1.858	3.41
47.2527	3.924	5.451		47.2527	3.824	4.981		47.2527	1.982	3.245
47.3526	3.882	5.651		47.3526	3.867	4.515		47.3526	2.05	3.108
47.4526	3.888	5.407		47.4526	3.89	4.517		47.4526	1.997	3.248
47.5525	3.87	5.295		47.5525	3.856	4.761		47.5525	1.897	3.104
47.6523	3.974	5.403		47.6523	3.823	4.911		47.6523	1.862	2.92
47.7522	4.033	5.783		47.7522	3.911	4.584		47.7522	1.947	3.167
47.8522	3.929	5.409		47.8522	3.886	4.636		47.8522	1.818	3.119
47.952	3.777	5.398		47.952	3.795	4.594		47.952	1.855	3.067
48.0519	3.72	5.557		48.0519	3.959	4.8		48.0519	1.928	3.029
48.1519	3.696	5.568		48.1519	3.911	4.528		48.1519	1.967	3.039
48.2518	3.653	5.859		48.2518	3.778	4.634		48.2518	1.901	2.945
48.3516	3.641	5.333		48.3516	3.853	4.646		48.3516	1.96	2.974
48.4515	3.668	5.414		48.4515	3.868	4.587		48.4515	2.002	3.095
48.5515	3.543	5.549		48.5515	3.883	4.718		48.5515	2.2	3.177
48.6514	3.675	5.567		48.6514	3.877	4.637		48.6514	2.06	3.053
48.7512	3.626	5.42		48.7512	3.756	4.661		48.7512	2.118	3.187
48.8511	3.621	5.414		48.8511	3.787	4.812		48.8511	2.031	3.137
48.9511	3.601	5.527		48.9511	3.946	4.742		48.9511	1.971	3.184
49.051	3.634	5.402		49.051	3.868	4.813		49.051	2.064	3.416
49.1508	3.599	5.249		49.1508	3.858	4.714		49.1508	1.97	3.048
49.2507	3.527	5.25		49.2507	3.792	4.807		49.2507	2.018	2.884
49.3507	3.499	5.316		49.3507	3.849	4.844		49.3507	2.157	2.955
49.4505	3.583	5.584		49.4505	4.058	4.728		49.4505	2.048	3.177
49.5504	3.606	5.326		49.5504	4.045	4.759		49.5504	1.854	2.747
49.6504	3.6	5.563		49.6504	3.967	4.699		49.6504	2.124	3.381
49.7503	3.529	5.374		49.7503	4.05	4.827		49.7503	1.923	3.274
49.8501	3.605	5.312		49.8501	4.031	4.735		49.8501	2.051	3.091
49.95	3.696	5.105		49.95	3.937	4.491		49.95	2.069	3.059
50.05	3.698	5.126		50.05	3.914	4.923		50.05	2.123	3.662
50.1499	3.648	5.289		50.1499	3.888	4.94		50.1499	2.157	3.407
50.2497	3.7	5.481		50.2497	3.92	5.072		50.2497	1.968	3.364
50.3496	3.682	5.574		50.3496	4.011	5.005		50.3496	2.109	3.098
50.4496	3.671	5.635		50.4496	4.029	4.998		50.4496	1.949	3.332
50.5495	3.628	5.526		50.5495	3.881	5.068		50.5495	1.87	2.825
50.6493	3.778	5.642		50.6493	4.001	4.863		50.6493	2.142	2.956
50.7493	3.758	5.656		50.7493	3.992	4.673		50.7493	2.065	2.919
50.8492	3.789	5.295		50.8492	4.024	5.249		50.8492	2.159	3.058
50.949	3.744	5.356		50.949	3.869	5.092		50.949	2.002	3.034
51.0489	3.824	5.43		51.0489	3.813	4.81		51.0489	2.025	2.924
51.1489	3.827	5.317		51.1489	3.773	4.918		51.1489	1.92	3.243
51.2488	3.817	5.513		51.2488	4.014	5.022		51.2488	2.076	2.722
51.3486	3.796	5.437		51.3486	3.886	4.855		51.3486	2.023	3.372
51.4485	3.759	5.187		51.4485	3.884	4.734		51.4485	1.96	2.996
51.5485	3.851	5.179		51.5485	3.866	4.959		51.5485	2.056	3.013
51.6484	3.759	5.032		51.6484	3.843	4.899		51.6484	1.982	3.346
51.7482	3.669	5.529		51.7482	3.767	4.599		51.7482	1.983	3.154
51.8481	3.696	5.528		51.8481	3.879	5.106		51.8481	2.077	3.015
51.9481	3.855	5.489		51.9481	3.802	4.803		51.9481	2.049	2.92
52.048	3.676	5.217		52.048	3.792	4.835		52.048	2.065	2.983
52.1478	3.623	5.284		52.1478	3.82	4.852		52.1478	1.917	2.842
52.2478	3.806	5.336		52.2478	3.746	4.796		52.2478	1.897	2.842
52.3477	3.739	5.069		52.3477	3.626	4.757		52.3477	1.857	3.396
52.4475	3.672	5.29		52.4475	3.749	4.603		52.4475	1.862	3.239
52.5474	3.708	5.47		52.5474	3.665	4.979		52.5474	1.88	3.191
52.6474	3.819	5.061		52.6474	3.695	4.544		52.6474	1.768	3.007
52.7473	3.806	5.405		52.7473	3.784	4.421		52.7473	1.879	2.68
52.8471	3.76	5.572		52.8471	3.813	4.664		52.8471	1.959	3.028
52.947	3.595	5.049		52.947	3.78	4.522		52.947	1.942	2.864
53.047	3.766	5.406		53.047	3.831	4.945		53.047	1.927	2.836
53.1469	3.609	5.294		53.1469	3.795	4.736		53.1469	2.012	2.718
53.2467	3.724	5.635		53.2467	3.859	4.553		53.2467	2.032	3.024
53.3466	3.734	5.62		53.3466	3.932	4.825		53.3466	2.152	3.038
53.4466	3.725	5.385		53.4466	3.903	4.843		53.4466	2.196	2.928
53.5465	3.829	5.191		53.5465	3.98	5.184		53.5465	2.078	2.805
53.6463	3.821	5.293		53.6463	3.817	5.368		53.6463	2.155	2.774
53.7463	3.843	5.257		53.7463	3.675	5.253		53.7463	2.246	2.803
53.8462	3.906	5.232		53.8462	3.799	5.395		53.8462	2.244	2.9
53.946	3.913	5.458		53.946	3.81	5.422		53.946	2.155	2.608
54.0459	3.808	5.407		54.0459	3.836	5.491		54.0459	2.165	2.627
54.1459	3.735	5.189		54.1459	3.766	5.059		54.1459	2.168	2.75
54.2458	3.886	5.321		54.2458	3.733	4.997		54.2458	2.194	2.843
54.3456	3.774	5.33		54.3456	3.918	5.113		54.3456	2.253	2.88
54.4455	3.731	5.149		54.4455	3.794	5.575		54.4455	2.137	2.712
54.5455	3.717	5.31		54.5455	3.799	5.262		54.5455	2.256	2.731
54.6454	3.749	5.277		54.6454	3.939	5.37		54.6454	2.122	2.793
54.7452	3.973	5.265		54.7452	3.898	5.41		54.7452	2.256	2.963
54.8451	3.93	5.48		54.8451	3.818	5.3		54.8451	2.197	2.865
54.9451	3.89	5.081		54.9451	3.903	5.165		54.9451	2.201	2.641
55.045	3.759	4.999		55.045	3.9	5.365		55.045	2.156	2.802
55.1449	3.8	5.268		55.1449	3.888	5.649		55.1449	2.221	2.805
55.2448	3.798	5.166		55.2448	3.975	5.712		55.2448	2.162	2.754
55.3447	3.818	5.328		55.3447	3.981	5.487		55.3447	2.148	3.168
55.4446	3.774	5.369		55.4446	3.884	4.979		55.4446	2.197	3.191
55.5445	3.787	5.33		55.5445	3.999	4.842		55.5445	2.157	3.012
55.6444	3.873	5.502		55.6444	4.06	5.027		55.6444	2.127	3.241
55.7443	3.76	4.999		55.7443	3.937	5.03		55.7443	2.064	3.475
55.8442	3.683	5.34		55.8442	4.033	4.506		55.8442	1.974	2.885
55.9441	3.859	5.039		55.9441	4.056	4.985		55.9441	2.032	3.035
56.044	3.822	5.181		56.044	4.239	4.531		56.044	2.089	3.056
56.1439	3.832	5.168		56.1439	4.164	4.726		56.1439	1.985	3.193
56.2438	3.742	4.976		56.2438	4.184	4.952		56.2438	1.992	3.339
56.3437	3.875	5.286		56.3437	4.146	5.125		56.3437	1.982	2.768
56.4436	3.853	5.047		56.4436	4.089	4.517		56.4436	1.985	3.278
56.5435	3.788	5.105		56.5435	4.219	4.297		56.5435	1.875	3.345
56.6434	3.936	5.249		56.6434	4.235	4.635		56.6434	1.986	2.846
56.7433	3.887	5.361		56.7433	4.123	4.294		56.7433	2.035	3.312
56.8432	3.965	5.458		56.8432	4.019	4.439		56.8432	1.977	2.987
56.9431	3.925	5.292		56.9431	4.128	4.209		56.9431	1.84	2.878
57.043	3.962	5.508		57.043	4.023	4.587		57.043	2.017	3.506
57.1429	3.801	5.328		57.1429	4.094	4.238		57.1429	2.014	2.978
57.2428	3.827	5.332		57.2428	3.91	4.601		57.2428	1.967	3.493
57.3427	3.94	5.472		57.3427	4.148	4.303		57.3427	2.056	3.596
57.4426	3.923	5.373		57.4426	4.209	4.732		57.4426	2.038	3.116
57.5425	3.788	5.403		57.5425	4.05	4.718		57.5425	2.043	3.17
57.6424	3.768	5.239		57.6424	3.953	4.408		57.6424	2.026	3.099
57.7423	3.837	5.073		57.7423	3.862	4.585		57.7423	2.056	2.916
57.8422	3.954	5.136		57.8422	4.048	4.24		57.8422	1.969	3.166
57.9421	3.748	5.084		57.9421	3.878	4.404		57.9421	2.061	2.998
58.042	3.767	5.245		58.042	4.158	4.504		58.042	2.145	3.217
58.1419	3.76	5.244		58.1419	4.127	4.282		58.1419	2.173	3.015
58.2418	3.8	5.433		58.2418	4.163	4.716		58.2418	2.214	3.036
58.3417	3.711	5.401		58.3417	4.243	4.417		58.3417	2.175	3.167
58.4416	3.813	5.254		58.4416	4.317	4.203		58.4416	2.352	3.284
58.5415	3.697	5.524		58.5415	4.076	4.662		58.5415	2.218	3.156
58.6414	3.885	5.332		58.6414	4.166	4.777		58.6414	2.213	3.531
58.7413	3.758	5.201		58.7413	4.129	4.925		58.7413	2.247	2.991
58.8412	3.687	5.376		58.8412	4.197	4.637		58.8412	2.095	2.874
58.9411	3.656	5.14		58.9411	4.055	4.785		58.9411	2.035	3.039
59.041	3.674	4.941		59.041	3.838	4.544		59.041	2.1	3.029
59.1409	3.73	5.015		59.1409	3.969	4.522		59.1409	2.267	3.163
59.2408	3.594	5.261		59.2408	4.031	4.595		59.2408	2.091	3.001
59.3407	3.631	5.152		59.3407	4.152	4.412		59.3407	2.006	2.763
59.4406	3.702	5.472		59.4406	4.059	4.421		59.4406	2.057	3.222
59.5405	3.696	5.302		59.5405	4.129	4.51		59.5405	2.151	2.696
59.6404	3.708	5.448		59.6404	4.041	4.532		59.6404	2.205	2.93
59.7403	3.78	5.213		59.7403	4.207	4.977		59.7403	2.213	2.792
59.8402	3.734	5.324		59.8402	4.154	4.845		59.8402	2.201	3.339
59.9401	3.771	5.289		59.9401	4.205	4.337		59.9401	2.26	4.317
60.04	3.695	5.332		60.04	4.143	4.723		60.04	2.153	3.954
60.1399	3.724	5.504		60.1399	4.091	4.87		60.1399	2.255	3.648
60.2398	3.713	4.882		60.2398	4.129	4.49		60.2398	2.189	3.17
60.3397	3.779	5.493		60.3397	4.217	4.419		60.3397	2.054	3.262
60.4396	3.688	5.337		60.4396	4.137	4.871		60.4396	2.045	3.072
60.5395	3.751	5.072		60.5395	4.218	4.845		60.5395	2.081	3.052
60.6394	3.808	5.22		60.6394	4.193	4.976		60.6394	2.076	2.889
60.7393	3.797	5.295		60.7393	4.203	5.045		60.7393	1.932	2.77
60.8392	3.64	5.175		60.8392	4.17	5.165		60.8392	1.906	3.176
60.9391	3.851	5.245		60.9391	4.247	5.098		60.9391	1.97	2.937
61.039	3.816	5.322		61.039	4.225	4.886		61.039	2.004	3.138
61.1389	3.841	5.564		61.1389	4.044	5.166		61.1389	2.067	3.371
61.2388	3.74	5.229		61.2388	4.082	4.779		61.2388	2.041	3.674
61.3387	3.727	5.263		61.3387	4.167	5.267		61.3387	1.991	3.878
61.4386	3.645	5.305		61.4386	4.039	4.496		61.4386	2.088	4.043
61.5385	3.656	5.222		61.5385	4.074	4.727		61.5385	1.983	4.162
61.6384	3.69	5.384		61.6384	4.206	4.613		61.6384	2.037	3.709
61.7383	3.662	5.253		61.7383	4.106	4.479		61.7383	2.021	3.381
61.8382	3.701	4.957		61.8382	4.226	4.489		61.8382	1.952	3.468
61.9381	3.667	5.225		61.9381	4.239	4.403		61.9381	2.026	3.747
62.038	3.681	5.193		62.038	4.259	4.335		62.038	1.95	3.662
62.1379	3.614	5.196		62.1379	4.171	4.819		62.1379	2.021	3.544
62.2378	3.673	5.451		62.2378	4.321	4.86		62.2378	1.981	3.613
62.3377	3.72	5.28		62.3377	4.171	4.442		62.3377	2.06	3.727
62.4376	3.683	5.165		62.4376	4.234	4.479		62.4376	1.99	3.537
62.5375	3.705	5.189		62.5375	4.246	4.78		62.5375	2.02	3.51
62.6374	3.71	5.285		62.6374	4.203	4.623		62.6374	1.995	3.488
62.7373	3.691	5.022		62.7373	4.153	4.944		62.7373	1.965	3.341
62.8372	3.792	5.03		62.8372	4.179	4.877		62.8372	1.956	3.632
62.9371	3.73	5.307		62.9371	4.221	5.239		62.9371	1.901	3.828
63.037	3.718	5.213		63.037	4.213	5.293		63.037	1.889	3.938
63.1369	3.752	4.914		63.1369	4.22	5.173		63.1369	1.792	3.528
63.2368	3.715	5.41		63.2368	4.174	5.15		63.2368	1.787	3.217
63.3367	3.791	4.973		63.3367	4.207	5.347		63.3367	1.902	3.069
63.4366	3.66	5.069		63.4366	4.149	5.362		63.4366	1.829	2.883
63.5365	3.816	5.065		63.5365	4.102	4.977		63.5365	1.885	2.648
63.6364	3.798	5.339		63.6364	4	5.143		63.6364	1.889	2.952
63.7363	3.906	5.132		63.7363	4.178	5.181		63.7363	1.85	2.94
63.8362	3.716	4.982		63.8362	4.102	5.455		63.8362	1.926	3.222
63.9361	3.753	5.052		63.9361	4.178	5.336		63.9361	1.893	3.295
64.036	3.76	5.272		64.036	4.019	4.944		64.036	1.905	2.937
64.1359	3.721	5.297		64.1359	4.253	5.07		64.1359	1.843	2.724
64.2358	3.791	5.15		64.2358	4.058	4.97		64.2358	1.851	2.743
64.3357	3.895	5.246		64.3357	4.053	4.892		64.3357	1.849	3.208
64.4356	3.837	5.329		64.4356	4.058	4.788		64.4356	1.962	3.403
64.5355	3.573	4.956		64.5355	4.094	5.157		64.5355	1.887	3.077
64.6354	3.844	5.432		64.6354	4.064	4.978		64.6354	1.96	2.89
64.7353	3.754	5.351		64.7353	4.081	4.983		64.7353	1.862	2.655
64.8352	3.841	5.491		64.8352	4.144	5.192		64.8352	1.94	3.058
64.9351	3.851	5.415		64.9351	4.147	5.268		64.9351	1.847	3.672
65.035	3.855	5.349		65.035	4.298	4.869		65.035	1.82	3.537
65.1349	3.868	5.073		65.1349	4.198	5.192		65.1349	1.838	3.395
65.2348	3.872	5.529		65.2348	4.07	5.014		65.2348	1.86	3.338
65.3347	3.954	5.284		65.3347	4.157	5.29		65.3347	1.774	3.115
65.4346	3.92	5.23		65.4346	4.286	5.231		65.4346	2.009	3.114
65.5345	4.035	5.508		65.5345	4.178	5.067		65.5345	1.831	2.637
65.6344	3.991	5.689		65.6344	4.194	4.982		65.6344	1.877	2.618
65.7343	3.771	5.299		65.7343	4.378	5.318		65.7343	1.939	2.874
65.8342	3.996	5.333		65.8342	4.367	5.177		65.8342	1.914	3.179
65.9341	4.037	5.697		65.9341	4.305	4.87		65.9341	1.985	3.109
66.034	3.929	5.256		66.034	4.219	5.056		66.034	1.82	2.967
66.1339	4.022	5.674		66.1339	4.279	5.169		66.1339	1.827	3.144
66.2338	4.001	5.845		66.2338	4.162	4.857		66.2338	1.913	3.248
66.3337	3.986	5.782		66.3337	4.23	4.971		66.3337	1.841	2.901
66.4336	3.93	5.565		66.4336	4.176	4.9		66.4336	1.953	2.818
66.5335	4.101	5.68		66.5335	4.298	4.707		66.5335	1.852	2.582
66.6334	4.009	5.327		66.6334	4.331	4.643		66.6334	1.869	2.642
66.7333	3.877	5.236		66.7333	4.316	4.824		66.7333	1.913	2.761
66.8332	3.867	5.296		66.8332	4.347	4.983		66.8332	1.791	3.494
66.9331	3.867	5.248		66.9331	4.335	4.968		66.9331	1.881	3.009
67.033	3.897	5.488		67.033	4.385	4.767		67.033	1.827	2.901
67.1329	3.91	5.463		67.1329	4.304	4.977		67.1329	1.846	2.967
67.2328	3.929	5.301		67.2328	4.201	4.73		67.2328	1.938	2.867
67.3327	3.933	5.262		67.3327	4.261	4.813		67.3327	1.794	2.459
67.4326	3.821	5.205		67.4326	4.248	4.913		67.4326	1.837	2.589
67.5325	3.853	5.527		67.5325	4.169	4.816		67.5325	1.861	2.953
67.6324	3.827	5.425		67.6324	4.12	4.86		67.6324	1.835	2.77
67.7323	3.897	5.842		67.7323	4.121	4.732		67.7323	1.836	3.151
67.8322	3.987	5.519		67.8322	4.012	4.799		67.8322	1.908	2.696
67.9321	4.036	5.705		67.9321	3.986	5.189		67.9321	1.876	3.174
68.032	4.003	5.638		68.032	4.137	5.104		68.032	1.957	2.997
68.1319	4.128	5.614		68.1319	4.247	5.375		68.1319	1.98	3.278
68.2318	4.015	5.678		68.2318	4.167	5.147		68.2318	1.939	3.48
68.3317	3.979	5.602		68.3317	4.147	5.084		68.3317	1.86	3.256
68.4316	3.991	5.512		68.4316	4.225	5.206		68.4316	1.917	2.835
68.5315	3.925	5.572		68.5315	4.235	5.211		68.5315	1.863	2.834
68.6314	3.933	5.835		68.6314	4.226	5.126		68.6314	1.859	2.914
68.7313	4.024	5.664		68.7313	4.283	5.196		68.7313	1.849	2.845
68.8312	4.02	5.89		68.8312	4.16	5.209		68.8312	1.903	3.053
68.9311	4.214	6.139		68.9311	4.268	5.102		68.9311	1.863	2.991
69.031	3.974	5.817		69.031	4.241	5.366		69.031	2.017	2.846
69.1309	4.061	6.005		69.1309	4.192	5.483		69.1309	2.025	2.877
69.2308	3.981	5.75		69.2308	4.286	5.311		69.2308	1.987	3.028
69.3307	3.989	5.967		69.3307	4.281	5.375		69.3307	2.083	2.815
69.4306	4.021	5.734		69.4306	4.369	5.182		69.4306	1.98	2.957
69.5305	4.114	5.598		69.5305	4.211	5.231		69.5305	1.95	2.819
69.6304	4.158	5.847		69.6304	4.351	5.206		69.6304	2.099	3.197
69.7303	4.123	5.946		69.7303	4.318	5.181		69.7303	2.076	2.892
69.8302	4.036	6.262		69.8302	4.4	5.166		69.8302	2.065	2.923
69.9301	3.802	6.042		69.9301	4.18	5.683		69.9301	2.044	3.367
70.03	3.979	5.756		70.03	4.185	5.098		70.03	1.882	3.596
70.1299	3.909	5.69		70.1299	4.274	5.495		70.1299	1.971	3.715
70.2298	3.933	6.025		70.2298	4.245	5.224		70.2298	2.022	3.395
70.3297	3.971	6.032		70.3297	4.271	5.449		70.3297	2.083	3.479
70.4296	3.951	5.906		70.4296	4.262	5.227		70.4296	2.072	4.023
70.5295	3.992	5.902		70.5295	4.206	5.557		70.5295	2.134	4.382
70.6294	3.91	5.823		70.6294	4.155	5.122		70.6294	2.077	3.92
70.7293	3.896	5.983		70.7293	4.152	5.157		70.7293	1.992	4.349
70.8292	3.901	5.819		70.8292	4.257	5.241		70.8292	2.007	3.527
70.9291	3.951	5.922		70.9291	4.069	5.135		70.9291	1.888	3.528
71.029	3.916	5.722		71.029	4.177	5.273		71.029	1.952	3.491
71.1289	3.91	5.619		71.1289	4.276	5.203		71.1289	2.002	3.538
71.2288	3.938	5.723		71.2288	4.28	5.226		71.2288	2.08	4.175
71.3287	3.859	6.064		71.3287	4.321	5.271		71.3287	1.995	3.408
71.4286	3.997	6.153		71.4286	4.315	5.06		71.4286	2.006	3.546
71.5285	3.949	6.378		71.5285	4.241	4.986		71.5285	2.003	3.561
71.6284	3.853	5.902		71.6284	4.17	4.9		71.6284	1.974	3.723
71.7283	3.897	5.586		71.7283	4.191	5.281		71.7283	2.034	3.543
71.8282	3.869	6.063		71.8282	4.388	5.246		71.8282	2.086	3.432
71.9281	3.866	5.795		71.9281	4.186	4.664		71.9281	2.068	3.243
72.028	3.894	5.888		72.028	4.16	4.953		72.028	1.953	2.61
72.1279	3.985	5.749		72.1279	4.18	5.008		72.1279	1.971	2.661
72.2278	3.972	5.912		72.2278	4.15	5.248		72.2278	2.042	3.208
72.3277	3.839	5.85		72.3277	4.166	5.186		72.3277	1.976	3.444
72.4276	3.828	5.684		72.4276	4.247	5.056		72.4276	1.85	2.839
72.5275	3.857	6.082		72.5275	4.283	5.014		72.5275	1.898	3.182
72.6274	3.881	6.027		72.6274	4.286	4.744		72.6274	1.989	3.401
72.7273	3.957	6.087		72.7273	4.317	5.017		72.7273	1.832	3.011
72.8272	3.96	6.108		72.8272	4.215	4.904		72.8272	1.909	3.322
72.9271	3.81	5.904		72.9271	4.127	4.607		72.9271	1.989	3.062
73.027	3.903	5.964		73.027	4.15	4.731		73.027	1.822	3.036
73.1269	3.814	5.368		73.1269	4.231	4.92		73.1269	1.98	3.363
73.2268	4.1	5.646		73.2268	4.15	4.953		73.2268	1.932	3.234
73.3267	3.986	5.639		73.3267	4.269	4.827		73.3267	1.865	2.983
73.4266	3.968	5.869		73.4266	4.236	4.947		73.4266	1.885	2.971
73.5265	4.077	5.888		73.5265	4.269	4.985		73.5265	1.816	3.199
73.6264	4.051	5.671		73.6264	4.354	4.914		73.6264	1.887	3.312
73.7263	3.93	5.689		73.7263	4.445	5.128		73.7263	1.832	3.466
73.8262	3.979	5.716		73.8262	4.51	5.043		73.8262	1.841	3.198
73.9261	3.97	5.901		73.9261	4.525	5.045		73.9261	1.94	2.779
74.026	4.023	5.84		74.026	4.637	5.259		74.026	2.066	2.584
74.1259	3.964	5.419		74.1259	4.496	4.989		74.1259	1.993	2.824
74.2258	3.934	5.53		74.2258	4.418	4.811		74.2258	2.121	2.755
74.3257	3.957	5.579		74.3257	4.464	4.725		74.3257	2.003	3.104
74.4256	3.956	5.622		74.4256	4.29	4.804		74.4256	1.816	2.785
74.5255	3.937	5.68		74.5255	4.41	5.114		74.5255	1.858	2.808
74.6254	3.982	5.587		74.6254	4.5	5.305		74.6254	1.953	2.855
74.7253	4.093	5.781		74.7253	4.345	5.028		74.7253	1.958	3.029
74.8252	4.078	5.584		74.8252	4.297	5.189		74.8252	2.006	3.244
74.9251	4.059	5.516		74.9251	4.279	5.23		74.9251	2.009	3.062
75.025	4.074	5.915		75.025	4.219	5.194		75.025	1.967	3.192
75.1249	4.106	5.596		75.1249	4.306	5.099		75.1249	2.152	3.438
75.2248	4.057	5.68		75.2248	4.214	5.14		75.2248	2.066	3.156
75.3247	4.135	6.093		75.3247	4.3	4.805		75.3247	2.007	3.269
75.4246	4.102	6.086		75.4246	4.336	5.074		75.4246	1.983	3.257
75.5245	4.177	5.612		75.5245	4.405	4.887		75.5245	1.965	3.691
75.6244	4.156	5.908		75.6244	4.281	4.972		75.6244	1.932	3.3
75.7243	4.263	6.257		75.7243	4.262	4.923		75.7243	1.936	3.329
75.8242	4.318	6.089		75.8242	4.316	5.048		75.8242	1.896	3.1
75.9241	4.276	6.139		75.9241	4.377	4.918		75.9241	2.022	3.007
76.024	4.224	5.74		76.024	4.312	4.971		76.024	1.959	3.234
76.1239	4.293	5.733		76.1239	4.28	4.779		76.1239	1.963	3.449
76.2238	4.281	5.729		76.2238	4.392	5.165		76.2238	2	2.997
76.3237	4.17	5.862		76.3237	4.268	4.921		76.3237	1.969	3.601
76.4236	4.139	5.945		76.4236	4.408	4.865		76.4236	1.9	3.537
76.5235	4.128	5.711		76.5235	4.211	4.836		76.5235	1.964	3.333
76.6234	4.186	5.742		76.6234	4.336	4.653		76.6234	1.871	3.017
76.7233	4.156	5.858		76.7233	4.311	4.963		76.7233	1.953	3.234
76.8232	4.146	5.941		76.8232	4.421	4.84		76.8232	1.912	3.148
76.9231	4.284	5.857		76.9231	4.497	4.557		76.9231	2.051	3.678
77.023	4.212	5.74		77.023	4.362	5.086		77.023	1.851	3.399
77.1229	4.208	5.617		77.1229	4.364	4.865		77.1229	2.053	3.422
77.2228	4.476	5.768		77.2228	4.451	4.709		77.2228	1.948	2.988
77.3227	4.23	5.711		77.3227	4.34	4.557		77.3227	2.068	3.009
77.4226	4.267	5.881		77.4226	4.324	4.918		77.4226	1.883	3.081
77.5225	4.306	5.499		77.5225	4.389	4.882		77.5225	1.864	2.974
77.6224	4.264	5.963		77.6224	4.41	4.89		77.6224	1.868	2.681
77.7223	4.267	5.499		77.7223	4.346	4.681		77.7223	1.971	2.848
77.8222	4.211	5.538		77.8222	4.322	4.668		77.8222	1.836	2.71
77.9221	4.289	5.826		77.9221	4.528	4.915		77.9221	1.888	3.099
78.022	4.289	5.781		78.022	4.495	5.03		78.022	1.98	2.943
78.1219	4.334	6.078		78.1219	4.313	4.804		78.1219	1.95	2.756
78.2218	4.18	6.062		78.2218	4.338	4.915		78.2218	1.947	2.805
78.3217	4.229	5.856		78.3217	4.22	5.089		78.3217	2.002	2.621
78.4216	4.267	6.154		78.4216	4.411	5.09		78.4216	1.88	3.189
78.5215	4.16	5.851		78.5215	4.464	4.805		78.5215	1.981	2.811
78.6214	4.236	5.94		78.6214	4.377	4.823		78.6214	2.05	2.93
78.7213	4.213	5.704		78.7213	4.325	4.912		78.7213	1.939	3.519
78.8212	4.16	5.855		78.8212	4.195	4.885		78.8212	1.922	3.403
78.9211	4.2	5.933		78.9211	4.355	5.103		78.9211	1.975	3.849
79.021	4.167	5.834		79.021	4.31	4.835		79.021	1.947	3.857
79.1209	4.085	5.784		79.1209	4.307	4.946		79.1209	1.925	3.389
79.2208	4.169	6.077		79.2208	4.387	5.158		79.2208	2.011	3.564
79.3207	4.057	6.23		79.3207	4.203	5.104		79.3207	2.028	3.319
79.4206	4.081	5.981		79.4206	4.3	5.148		79.4206	1.951	3.272
79.5205	4.081	5.684		79.5205	4.49	5.172		79.5205	2.026	3.263
79.6204	4.056	5.938		79.6204	4.262	5.113		79.6204	1.903	2.771
79.7203	3.971	6.081		79.7203	4.249	5.033		79.7203	1.895	2.509
79.8202	4.086	6.022		79.8202	4.165	5.163		79.8202	1.946	2.942
79.9201	3.962	5.896		79.9201	4.205	5.117		79.9201	1.94	3.2
80.02	4.106	5.739		80.02	4.207	5.314		80.02	2.094	3.065
80.1199	4.096	5.947		80.1199	4.252	4.996		80.1199	1.836	3.268
80.2198	4.24	5.903		80.2198	4.217	4.841		80.2198	1.98	3.425
80.3197	4.127	5.863		80.3197	4.091	5.248		80.3197	1.988	2.731
80.4196	4.132	6.116		80.4196	4.104	5.516		80.4196	1.915	2.799
80.5195	4.236	5.724		80.5195	4.194	5.266		80.5195	1.889	2.715
80.6194	4.035	5.764		80.6194	4.247	5.138		80.6194	1.891	3.19
80.7193	4.126	5.675		80.7193	4.223	5.101		80.7193	1.979	3.25
80.8192	4.122	5.844		80.8192	4.169	5.091		80.8192	1.982	3.208
80.9191	4.228	6.017		80.9191	4.219	5.183		80.9191	1.9	3.08
81.019	4.11	5.806		81.019	4.344	5.423		81.019	1.89	3.206
81.1189	4.133	5.934		81.1189	4.333	5.029		81.1189	1.915	2.971
81.2188	4.1	5.536		81.2188	4.233	5.442		81.2188	1.914	3.19
81.3187	4.231	5.83		81.3187	4.237	5.166		81.3187	1.971	2.912
81.4186	4.154	5.39		81.4186	4.209	5.339		81.4186	2.064	2.85
81.5185	4.41	5.764		81.5185	4.224	5.225		81.5185	2.112	3.268
81.6184	4.257	5.476		81.6184	4.277	5.423		81.6184	2.102	3.633
81.7183	4.428	5.923		81.7183	4.285	4.877		81.7183	2.083	3.915
81.8182	4.313	5.941		81.8182	4.223	4.752		81.8182	1.981	4.22
81.9181	4.176	5.829		81.9181	4.286	4.9		81.9181	2.034	4.083
82.018	4.166	6.068		82.018	4.206	5.039		82.018	2.085	4.315
82.1179	4.254	5.8		82.1179	4.206	4.873		82.1179	2.013	4.323
82.2178	4.36	5.92		82.2178	4.225	4.842		82.2178	1.944	4.677
82.3177	4.353	5.914		82.3177	4.189	4.721		82.3177	2.013	4.571
82.4176	4.317	5.84		82.4176	4.34	4.634		82.4176	1.944	4.152
82.5175	4.263	5.734		82.5175	4.288	5.059		82.5175	1.91	4.272
82.6174	4.244	5.73		82.6174	4.289	4.746		82.6174	1.881	4.321
82.7173	4.226	5.76		82.7173	4.296	4.927		82.7173	1.899	4.528
82.8172	4.187	5.723		82.8172	4.374	4.951		82.8172	1.914	4.377
82.9171	4.366	5.77		82.9171	4.258	5.296		82.9171	2.069	4.273
83.017	4.223	6.15		83.017	4.302	5.07		83.017	2.059	4.088
83.1169	4.295	6.159		83.1169	4.384	4.965		83.1169	2.017	4.291
83.2168	4.172	5.795		83.2168	4.337	5.167		83.2168	1.942	4.302
83.3167	4.332	6.262		83.3167	4.234	5.005		83.3167	2.101	4.406
83.4166	4.279	6.143		83.4166	4.274	4.987		83.4166	2.149	3.973
83.5165	4.13	5.985		83.5165	4.366	5.082		83.5165	2	4.242
83.6164	4.212	6.17		83.6164	4.261	5.161		83.6164	2.013	4.118
83.7163	4.391	6.049		83.7163	4.155	5.084		83.7163	2.082	4.358
83.8162	4.389	5.922		83.8162	4.1	4.938		83.8162	2.178	4.605
83.9161	4.295	6.245		83.9161	4.257	4.956		83.9161	2.062	4.159
84.016	4.319	5.92		84.016	4.202	5.112		84.016	2.048	4.15
84.1159	4.206	5.916		84.1159	4.251	5.079		84.1159	2.177	4.634
84.2158	4.183	6.254		84.2158	4.304	4.997		84.2158	2.055	4.073
84.3157	4.214	6.051		84.3157	4.343	4.907		84.3157	2.097	4.365
84.4156	4.295	6.07		84.4156	4.386	4.821		84.4156	2.049	4.034
84.5155	4.272	6.005		84.5155	4.393	4.67		84.5155	2.193	4.144
84.6154	4.25	5.833		84.6154	4.359	4.887		84.6154	2.078	4.104
84.7153	4.399	6.282		84.7153	4.305	4.668		84.7153	2.275	3.793
84.8152	4.273	5.995		84.8152	4.29	4.779		84.8152	2.038	4.189
84.9151	4.243	5.664		84.9151	4.397	4.933		84.9151	2.077	4.29
85.015	4.042	5.794		85.015	4.262	4.764		85.015	2.051	4.453
85.1149	3.987	5.753		85.1149	4.237	4.85		85.1149	2.037	4.287
85.2148	4.091	6.222		85.2148	4.082	4.71		85.2148	2.097	4.496
85.3147	4.103	6.011		85.3147	4.262	5.009		85.3147	1.888	4.443
85.4146	4.178	5.751		85.4146	4.221	4.926		85.4146	2.153	4.212
85.5145	4.341	6.131		85.5145	4.325	4.968		85.5145	1.996	4.269
85.6144	4.154	6.167		85.6144	4.255	4.803		85.6144	1.935	4.263
85.7143	4.215	6.152		85.7143	4.373	4.933		85.7143	2.009	4.371
85.8142	4.354	6.106		85.8142	4.394	4.664		85.8142	2.063	4.224
85.9141	4.188	5.97		85.9141	4.391	5		85.9141	2.035	4.146
86.014	4.174	6.06		86.014	4.523	4.904		86.014	1.944	3.816
86.1139	4.247	6.176		86.1139	4.436	5.11		86.1139	2.008	4.192
86.2138	4.329	6.342		86.2138	4.354	4.714		86.2138	1.991	4.098
86.3137	4.131	5.972		86.3137	4.419	5.003		86.3137	2.233	4.117
86.4136	4.233	6.498		86.4136	4.339	4.861		86.4136	2.21	4.298
86.5135	4.196	6.185		86.5135	4.364	5.08		86.5135	2.239	4.436
86.6134	4.146	5.927		86.6134	4.32	5.254		86.6134	2.401	4.56
86.7133	4.252	6.17		86.7133	4.425	5.033		86.7133	2.391	4.081
86.8132	4.179	6.104		86.8132	4.462	5.117		86.8132	2.387	4.514
86.9131	4.204	6.198		86.9131	4.47	5.078		86.9131	2.304	4.407
87.013	4.165	5.974		87.013	4.471	4.974		87.013	2.195	4.339
87.1129	4.192	5.935		87.1129	4.366	4.719		87.1129	2.038	4.148
87.2128	4.17	6.149		87.2128	4.327	4.889		87.2128	2.066	3.89
87.3127	4.184	6.255		87.3127	4.394	4.767		87.3127	2.064	3.995
87.4126	4.178	6.022		87.4126	4.325	4.831		87.4126	2.22	3.863
87.5125	4.213	6.007		87.5125	4.114	5.037		87.5125	2.156	3.777
87.6124	4.137	6.354		87.6124	4.313	4.763		87.6124	2.277	4.143
87.7123	4.139	6.065		87.7123	4.241	4.682		87.7123	2.353	4.103
87.8122	4.112	6.138		87.8122	4.327	5.037		87.8122	2.27	4.222
87.9121	4.208	6.643		87.9121	4.48	4.859		87.9121	2.276	4.096
88.012	4.136	5.88		88.012	4.3	5.138		88.012	2.16	4.041
88.1119	4.105	6.096		88.1119	4.331	5.157		88.1119	2.149	3.883
88.2118	4.099	6.162		88.2118	4.215	5.052		88.2118	2.273	3.943
88.3117	4.139	6.193		88.3117	4.214	4.931		88.3117	2.16	4.114
88.4116	4.071	5.968		88.4116	4.192	5.089		88.4116	2.134	3.855
88.5115	4.195	6.46		88.5115	4.224	5.405		88.5115	2.147	3.693
88.6114	4.137	6.15		88.6114	4.315	5.248		88.6114	2.229	3.69
88.7113	4.129	6.054		88.7113	4.273	5.316		88.7113	2.207	4.169
88.8112	4.163	6.39		88.8112	4.334	5.248		88.8112	2.269	3.946
88.9111	4.31	6.549		88.9111	4.217	5.22		88.9111	2.118	3.744
89.011	4.295	6.189		89.011	4.422	5.314		89.011	2.304	4.026
89.1109	4.203	6.543		89.1109	4.483	5.335		89.1109	2.242	3.857
89.2108	4.193	6.19		89.2108	4.603	4.682		89.2108	2.395	3.819
89.3107	4.198	6.121		89.3107	4.557	5.167		89.3107	2.169	3.808
89.4106	4.234	6.496		89.4106	4.56	4.76		89.4106	2.103	3.982
89.5105	4.192	6.63		89.5105	4.642	4.8		89.5105	2.151	3.855
89.6104	4.355	6.504		89.6104	4.514	4.877		89.6104	2.129	3.918
89.7103	4.416	6.303		89.7103	4.51	4.863		89.7103	2.197	4.053
89.8102	4.336	6.994		89.8102	4.603	4.834		89.8102	2.176	4.408
89.9101	4.146	6.737		89.9101	4.498	4.738		89.9101	2.199	4.031
90.01	4.158	6.206		90.01	4.566	4.907		90.01	2.003	3.986
90.1099	4.232	6.406		90.1099	4.605	4.956		90.1099	2.139	4.252
90.2098	4.12	6.507		90.2098	4.586	5.067		90.2098	2.029	4.037
90.3097	4.112	6.496		90.3097	4.709	4.752		90.3097	2.168	4.033
90.4096	4.234	6.328		90.4096	4.622	5.23		90.4096	2.135	4.41
90.5095	4.292	6.457		90.5095	4.65	4.976		90.5095	2.142	4.112
90.6094	4.249	6.728		90.6094	4.607	5.013		90.6094	2.162	4.353
90.7093	4.333	6.709		90.7093	4.56	5.006		90.7093	1.935	3.834
90.8092	4.267	6.525		90.8092	4.507	5.008		90.8092	1.994	4.295
90.9091	4.243	6.475		90.9091	4.582	5.11		90.9091	2.102	4.019
91.009	4.198	6.337		91.009	4.407	4.957		91.009	2.03	3.942
91.1089	4.235	6.569		91.1089	4.551	5.332		91.1089	2.122	3.696
91.2088	4.179	6.474		91.2088	4.39	4.959		91.2088	2.27	3.803
91.3087	4.29	6.453		91.3087	4.476	5.21		91.3087	2.179	3.756
91.4086	4.166	6.259		91.4086	4.664	5.151		91.4086	2.155	4.095
91.5085	4.245	5.976		91.5085	4.693	5.064		91.5085	2.188	3.835
91.6084	4.186	6.225		91.6084	4.657	5.118		91.6084	2.097	3.514
91.7083	4.196	6.266		91.7083	4.698	4.948		91.7083	1.943	3.922
91.8082	4.181	6.142		91.8082	4.665	5.034		91.8082	2.041	4.095
91.9081	4.267	6.256		91.9081	4.46	4.978		91.9081	2.129	4.393
92.008	4.235	6.217		92.008	4.554	5.193		92.008	2.12	4.162
92.1079	4.277	6.218		92.1079	4.655	5.3		92.1079	2.012	4.092
92.2078	4.189	5.968		92.2078	4.642	5.225		92.2078	2.017	3.849
92.3077	4.197	5.97		92.3077	4.621	5.254		92.3077	2.118	3.935
92.4076	4.243	6.279		92.4076	4.734	4.805		92.4076	2.03	4.093
92.5075	4.292	6.292		92.5075	4.568	5.309		92.5075	2.181	3.902
92.6074	4.315	6.373		92.6074	4.417	5.171		92.6074	2.216	4.207
92.7073	4.295	6.177		92.7073	4.457	5.05		92.7073	2.165	3.907
92.8072	4.28	6.285		92.8072	4.482	5.089		92.8072	2.23	3.891
92.9071	4.345	6.289		92.9071	4.537	4.889		92.9071	2.231	3.9
93.007	4.341	6.552		93.007	4.406	5.142		93.007	2.348	3.95
93.1069	4.233	6.37		93.1069	4.371	5.19		93.1069	2.303	3.791
93.2068	4.326	6.354		93.2068	4.53	5.313		93.2068	2.136	3.664
93.3067	4.364	6.214		93.3067	4.409	5.203		93.3067	2.184	3.733
93.4066	4.343	6.374		93.4066	4.464	5.037		93.4066	2.208	3.672
93.5065	4.251	6.282		93.5065	4.471	5.148		93.5065	2.212	3.607
93.6064	4.375	6.081		93.6064	4.462	5.339		93.6064	2.199	4.018
93.7063	4.281	6.009		93.7063	4.462	5.044		93.7063	2.238	3.947
93.8062	4.365	6.208		93.8062	4.485	5.437		93.8062	2.139	3.82
93.9061	4.324	6.249		93.9061	4.335	4.981		93.9061	2.177	3.784
94.006	4.342	6.017		94.006	4.229	4.959		94.006	2.064	4.145
94.1059	4.279	6.165		94.1059	4.201	4.812		94.1059	2.088	3.821
94.2058	4.263	6.334		94.2058	4.204	4.91		94.2058	2.115	3.939
94.3057	4.308	6.372		94.3057	4.199	5.299		94.3057	2.064	3.905
94.4056	4.191	6.033		94.4056	4.314	4.997		94.4056	2.067	4.038
94.5055	4.244	6.118		94.5055	4.365	5.467		94.5055	1.958	3.647
94.6054	4.337	5.988		94.6054	4.336	5.374		94.6054	2.029	3.448
94.7053	4.341	6.272		94.7053	4.322	5.421		94.7053	2.089	3.46
94.8052	4.325	5.891		94.8052	4.489	5.371		94.8052	2.064	3.562
94.9051	4.373	6.574		94.9051	4.402	5.26		94.9051	2.01	3.708
95.005	4.291	5.977		95.005	4.327	5.511		95.005	2.065	3.664
95.1049	4.195	6.186		95.1049	4.427	5.555		95.1049	2.056	3.806
95.2048	4.258	6.19		95.2048	4.515	5.582		95.2048	2.185	3.888
95.3047	3.996	6.153		95.3047	4.361	5.385		95.3047	2.116	4.044
95.4046	4.108	6.337		95.4046	4.387	5.402		95.4046	2.194	3.845
95.5045	4.237	6.201		95.5045	4.547	5.553		95.5045	2.123	4.214
95.6044	4.11	6.181		95.6044	4.555	5.455		95.6044	2.168	3.998
95.7043	4.188	6.245		95.7043	4.544	5.377		95.7043	2.251	4.072
95.8042	4.105	5.965		95.8042	4.446	5.203		95.8042	2.175	3.746
95.9041	4.267	6.424		95.9041	4.531	5.265		95.9041	2.132	3.999
96.004	4.144	6.188		96.004	4.626	5.181		96.004	2.179	3.867
96.1039	4.154	6.495		96.1039	4.593	5.585		96.1039	2.083	3.703
96.2038	4.192	6.453		96.2038	4.469	5.142		96.2038	2.208	4.343
96.3037	4.155	6.352		96.3037	4.551	5.317		96.3037	2.231	4.44
96.4036	4.155	6.166		96.4036	4.594	5.284		96.4036	2.126	4.562
96.5035	4.225	6.391		96.5035	4.783	5.422		96.5035	2.235	4.322
96.6034	4.223	5.859		96.6034	4.635	5.209		96.6034	2.167	3.843
96.7033	4.199	6.314		96.7033	4.663	5.373		96.7033	2.17	4.06
96.8032	4.094	6.185		96.8032	4.575	5.372		96.8032	2.23	3.99
96.9031	4.079	6.259		96.9031	4.595	5.354		96.9031	2.124	4.027
97.003	4.088	6.306		97.003	4.732	5.263		97.003	2.317	4.021
97.1029	4.224	6.567		97.1029	4.724	5.06		97.1029	2.107	3.777
97.2028	4.301	6.301		97.2028	4.648	5.077		97.2028	2.148	4.213
97.3027	4.152	6.476		97.3027	4.672	5.088		97.3027	2.165	4.371
97.4026	4.325	6.587		97.4026	4.488	5.198		97.4026	2.233	4.536
97.5025	4.191	6.181		97.5025	4.681	4.94		97.5025	2.193	4.175
97.6024	4.31	6.552		97.6024	4.734	5.164		97.6024	2.183	4.367
97.7023	4.384	6.708		97.7023	4.746	5.251		97.7023	2.107	3.973
97.8022	4.257	6.622		97.8022	4.637	5.39		97.8022	2.197	3.774
97.9021	4.33	6.647		97.9021	4.78	5.366		97.9021	2.167	4.264
98.002	4.284	6.497		98.002	4.685	5.004		98.002	2.198	4.097
98.1019	4.317	6.458		98.1019	4.798	5.237		98.1019	2.194	4.075
98.2018	4.427	6.26		98.2018	4.765	5.176		98.2018	2.042	3.875
98.3017	4.389	6.516		98.3017	4.648	5.23		98.3017	2.074	3.893
98.4016	4.417	6.627		98.4016	4.692	5.137		98.4016	2.214	3.989
98.5015	4.341	6.086		98.5015	4.709	5.33		98.5015	2.08	3.758
98.6014	4.308	6.117		98.6014	4.699	5.12		98.6014	2.175	4.173
98.7013	4.255	6.386		98.7013	4.663	4.977		98.7013	2.089	3.931
98.8012	4.156	6.258		98.8012	4.725	5.237		98.8012	2.167	4.096
98.9011	4.224	6.35		98.9011	4.756	5.186		98.9011	2.093	3.91
99.001	4.24	6.58		99.001	4.663	5.35		99.001	2.158	4.196
99.1009	4.401	6.467		99.1009	4.639	5.351		99.1009	2.108	4.027
99.2008	4.282	6.448		99.2008	4.586	5.325		99.2008	2.22	3.744
99.3007	4.306	6.735		99.3007	4.547	5.424		99.3007	2.201	4.14
99.4006	4.38	6.33		99.4006	4.582	5.222		99.4006	2.312	3.927
99.5005	4.299	6.282		99.5005	4.634	5.21		99.5005	2.145	3.668
99.6004	4.332	6.532		99.6004	4.555	5.227		99.6004	2.192	3.707
99.7003	4.379	6.414		99.7003	4.674	5.174		99.7003	2.195	3.727
99.8002	4.267	6.256		99.8002	4.559	5.308		99.8002	2.18	3.634
99.9001	4.297	6.382		99.9001	4.571	5.2		99.9001	2.118	3.501

## Sheet: Figure 4
	Fig 4b (% of cells)
		WT (n =5 mice)					average	STDERR	Gpr37-/- (n =5 mice)					average	STDERR
	Vehicle	44.8276	14.0496	18.3908	24.0741	26.3158	25.5316	5.28158	26.1905	50	31.3433	29.1667	28.5714	33.0544	4.31513
	ARU	60	54.023	57.4194	64.4809	43.75	55.9346	3.49206	26.6667	12.5	44.4444	26.1905	23.8806	26.7364	5.12205
	Fig 4d (% of cells)
		WT (n =5 mice) independent repeat(3 times)					average	STDERR	Gpr37-/- (n =5 mice) indepenent repeat(3 times)					average	STDERR
	Vehicle	10.9512	14.9664	13.9007			13.2728	0.930182	3.34407	7.5681	1.56957			4.16058	1.37809
	ARU	53.1216	53.2345	58.413			54.923	1.35189	23.8133	4.90266	2.51487			10.4103	5.21836
	Fig 4f (CFU 10^3/mg)
		WT (n=4-6) mice						average	STDERR	KO(n=4-6) mice						average	STDERR
	control	11	8	21	9	16	14	13.1667	1.99025	11	12	14	11	13	24	14.1667	2.02347
	NPD1	0	0	5	7	7	3	3.66667	1.30809	7	11	8	25	35	15	16.8333	4.50494
	ARU	2	4	1	4			2.75	0.612372	46	40	23	9			29.5	6.8516
	Fig 4g (CFU /100 cells)
		KO (n=12)												average	STDERR	KO+ARU(n=6)						average	STDERR	KO+NPD1(n=6)						average	STDERR	WT(n=12)												average	STDERR	WT+ARU(n=6)
	0	0	4	0	0	0	0	0	0	0	0	0	0	0.307692	0.320256	0	0	0	0	0	0	0	0	5	1	1	2	0	0	1.5	0.763763	0	0	0	0	0	0	3	1	0	0	0	0	0.333333	0.256235	0	0	0	0
	15	6	6	4	0	0	0	0	0	0	0	0	0	2.38462	1.28851	0	0	0	0	0	0	0	0	2	1	1	8	2	8	3.66667	1.38243	0	0	0	0	0	0	6	16	6	0	1	0	2.41667	1.40053	0	0	0	0
	30	20	6	14	11	29	14	22	16	21	23	15	17	18.3077	1.96633	15	12	21	22	23	11	17.3333	2.17051	15	11	15	20	4	6	11.8333	2.46869	11	22	11	9	11	21	6	10	8	6	3	9	10.5833	1.63048	21	9	4	9
	60	10	10	10	14	13	18	21	23	24	11	9	17	18.4615	3.90444	34	23	32	21	23	32	27.5	2.34876	19	19	18	10	8	10	14	2.11345	25	21	14	16	18	22	12	10	16	7	8	17	15.5	1.61667	12	12	14	11
	90	12	4	14	13	13	27	28	26	17	15	13	17	22.2308	6.19717	38	16	19	16	12	28	21.5	3.96443	27	28	26	8	4	16	18.1667	4.26159	18	19	11	15	12	10	14	10	8	12	19	11	13.25	1.081	8	7	5	4
	120	46	10	16	43	51	42	23	31	33	22	28	31	38.1538	7.89237	23	25	17	14	24	36	23.1667	3.11359	37	34	35	8	14	12	23.3333	5.43855	12	24	15	18	11	22	26	12	16	20	14	10	16.6667	1.53905	14	10	1	0
	Fig 4i (% of cells)
		WT DMSO (n =3)			average	STDERR	WT ARU (n =3)			average	STDERR	KO DMSO (n =3)			average	STDERR	KO ARU (n =3)			average	STDERR
	Control	0.68	0.99	3	1.55667	0.727194	0.9	0.68	0.57	0.716667	0.0970109	2.69	2.62	2.37	2.56	0.0971253	7.01	6.72	2.48	5.40333	1.46406
	iRBC	3.54	3.76	2.03	3.11	0.543722	33.43	18.45	14.92	22.2667	5.67392	1.74	3.03	0.98	1.91667	0.59834	2.48	2.38	2.56	2.47333	0.0520683
	Fig 4k (% of cells)
		WT DMSO (n =3)			average	STDERR	WT ARU (n =3)			average	STDERR	KO DMSO (n =3)			average	STDERR	KO ARU (n =3)			average	STDERR
	Control	6.83	7.09	9.55	7.82333	0.86659	4.03	4.79	2.57	3.79667	0.651392	16.34	16.36	15.9	16.2	0.150111	21.32	20.04	14.19	18.5167	2.19466
	iRBC	17.95	18.1	15.28	17.11	0.916024	72.43	57.05	39.64	56.3733	9.4717	14.87	22.69	14.02	17.1933	2.75927	22.83	21.31	11.47	18.5367	3.56047
[truncated: 12 more columns]

## Sheet: Figure 5
	Fig 5b (survival mice number)
	Dasy	WT LPS	WT LPS+ARU.	KO LPS	KO LPS+ARU.
	0	15	15	15	15
	1	15	15	15	15
	2	12	15	11	11
	3	11	15	7	7
	4	10	15	6	6
	5	8	13	5	4
	7	6	11	4	2
	Fig 5c (℃)
		WT-DMSO (n = 15)																				average	STDERR	WT-ARU ( n =15)															average	STDERR				Gpr37-/- DMSO (n=15)
	0h	38.1	37.5	37.5	37.7	37.8	38.1	37.7	37.6	37.7	38.1	38.1	37.9	38.4	37.6	38						37.8533	0.069602	37.5	37.7	37.6	37.7	37.6	37.8	37.4	38.1	36.9	37.1	37.9	37.6	38.6	37.3	38	37.6533	0.106845				37.7	38.3	37.6	38.1	37.9	37.6
	6h	37	36.7	36.9	36.1	35.9	36.2	35.4	35.8	36.7	36.4	38	38.3	38.4	37.5	38.4						36.9133	0.257805	36.4	35.9	36.1	35.7	32.4	35.5	35.1	35.5	37.9	36.1	38.9	38.8	38.7	38.9	38.5	36.6933	0.483781				35.6	37.3	34.1	36.8	36.5	36.3
	24h	34.4	32.1	34.4	31.7		33.1	36.7	37.1	35.7	34.1	33.4	37.2	35.4								34.6083	0.536184	37.6	38.5	38.5	38.9	37.8	37.3	37.6	36.4	36.6	36.1	37.6	36.7	35.7	36.7		37.2857	0.256532				30.8	37.5	37.3	37.1	31.9
	Fig 5d (pg/ml)
		WT(n=4)				average	STDERR	WT ARU(n=4)				average	STDERR	Gpr37-/-(n=4)				average	STDERR	Gpr37-/- ARU(n=4)				average	STDERR
	0h	285.348	128.232	370.58	144.662	232.205	58.056	188.819	372.634	102.559	86.1289	187.535	65.6806	142.459	111.652	347.839		200.65	64.1984	142.459	111.652	347.839		200.65	64.1984
	6h	14416.4	15186.5	5523.41	5348.84	10118.8	2708.34	2771.32	3531.23	368.377	3880.38	2637.83	791.113	5656.91	6786.5	20280	21204.2	13481.9	4202.24	21686.8	21265.8	11921	10853	16431.7	2921.94
	Fig 5f (survival mice number)
	Day	WT	WT+ARU	Gpr37-/-	Gpr37-/-+ARU
	0	8	8	8	8
	1	8	8	8	8
	2	7	8	7	8
	3	5	7	5	7
	4	3	7	2	4
	5	2	7	1	3
	7	1	7	1	1
	9	0	5	0	0
	Fig 5g (℃)
		WT + vehicle (n=8)										average	STDERR	WT+ ARU (n=8)								average	STDERR	Gpr37-/- + Vehicle (n=8)								average	STDERR	Gpr37-/- + ARU (n=8)								average	STDERR
	0h	38.1	37.9	37.7	38.1	37.9	36.8	37.2	37.8			37.6875	0.16195	37.9	38.1	37.8	37.8	37.4	37.6	37.8	37.1	33.9349	4.19662	37.9	37.7	38.1	38	37.5	37.5	37.1	37.9	33.9832	3.72542	37.9	38	37.7	37.1	37.6	37.2	37.5	36.7	33.7409	3.75116
	3h	36.8	37.2	38.1		32.1	31.4	34.2	35.1			34.9857	0.909539	37.1	37.2	36	35.6	36.9	36.8	36.4	37.8	32.9695	3.99338	35.4	36.2	34.7	35.8	35.9	36.6	33.1	33.3	31.7963	3.48627	36.1	36.2	36.4	36.7	33.7	33.7	35.1	37.6	32.0783	3.6049
	6h	31.8	33.2	36.4		34.2	33.3	35	33.1			33.8571	0.529094	35.4	36	37	37	35.8	35.8	36.6	37.3	32.5286	3.9909	30.1	37.1		32.1	34.8	31.5	38.2	34.1	30.4911	3.63332	30.1	31.2	30.7	32.1	37.3	36.1	37	30.1	29.8724	3.41797
	Fig 5h (pg/ml)
		WT(n=4)				average	STDERR	WT ARU(n=4)				average	STDERR	Gpr37-/-(n=4)				average	STDERR	Gpr37-/- ARU(n=4)				average	STDERR
	0h	94.212	90.675	97.803	73.796	89.1215	5.31167	72.183	69.001	69.001	120.434	82.6548	12.6154	67.431	62.806	97.803	78.716	76.689	7.7908	72.183	87.19	87.19	96.001	85.641	4.9434
	6h	6444.4	5901.95	2618.13	2322.91	4321.85	1076.27	82.065	578.128	67.431	1089.21	454.209	242.672	153.409	112.686	5360.98	166.569	1448.41	1304.24	5731.27	510.763	517.699	596.397	1839.03	1297.56
	Fig 5j (survival mice number)
		WT DMSO	WT ARU	KO DMSO	KO ARU
	0	14	12	8	8
	2	14	12	8	8
	5	13	12	8	8
	6	13	12	8	8
	8	13	11	8	8
	10	12	11	8	8
	13	11	11	8	6
	14	10	11	5	5
	15	9	10	5	5
	18	9	10	4	4
	19	8	9	0	4
	20	7	8	0	2
	21	6	6	0	0
	Fig 5i (℃)
		WT vehicle(n=9)												average	STDERR	Gpr37-/- vehicle (n=8)								average	STDERR	Gpr37-/- ARU (n=8)								average	STDERR	WT ARU (n=12)												average	STDERR
	0d	36.5	36.8	35.7	35.9	36.1	36.7	36.5	37.2	37.2				36.5111	0.168408	37.6	37.1	37.9	36.4	36.4	36.9	37.1	36.5	36.9875	0.196793	36.5	36	36.7	37.8	37.1	37.1	36.8	36.3	36.7875	0.196793	37.3	37.3	37.1	37.1	37.5	36.3	36.5	36.1	36.2	36.6	36.5	36.6	36.65	0.158333
	7d	35.5	35.3	36.1	35.6	36.8	34.1	35.3	37.6	37.6				35.9889	0.366894	35.9	35.8	35.6	36.3	36.3	35.1	35.2	35.7	35.7375	0.156909	36.3	36.1	36.6	36.5	36	35.7	36.1	36.2	36.1875	0.100778	37.1	37.2	37.7	37.1	37.7	36.5	37	36	35.9	35.3	36	34.9	36.41	0.338891
	10d	35.6	35.3	35.5	35.9	35.2	36.3	35.5	36.7	36.7				35.8556	0.183106				36.5	36.5	35.5	35.2	35.3	35.8	0.229129	31.7	34.3	37.3	die	die	36.5	35.6	35.7	35.1833	0.699434	37.6		38.4	36.8		35.7	35.6	35.4	34.9	34.8	35.3	35.9	35.8667	0.395285
	14d	34.8	34.9	35.9	35.8		35.3	34.9	34.8	34.8				35.15	0.146385				34.7	34.7	36.1	35.5	die	35.25	0.240659		35.8	35.1			die	35.1	34.1	35.025	0.247277	35.7		37.2	37.4		35.3	35.2	34.7	35.1	35.5	35.9	35.6	35.7667	0.329773
	Fig 5l (pg/ml)
		WT + vehicle (n=8)										average	STDERR	WT+ ARU (n=8)								average	STDERR	Gpr37-/- Vehicle (n=8)								average	STDERR	Gpr37-/- + ARU (n=8)								average	STDERR
	0d	24.9891	124.367	24.2624	40.0616	25.3437	15.2899	46.1537	29.8992			41.2959	12.351	98.7412	65.8557	79.6085	147.588	72.4072	66.037	109.796	56.7285	75.0408	13.2445	124.367	89.0989	137.082	89.0989	36.2036	22.3889	29.8992	29.8992	64.6324	15.7096	101.086	79.6085	192.506	488.096	109.796	143.348	99.204	106.232	140.022	46.2399
	10d	491.292	407.848	205.523	417.991	332.888	745.256	512.936	1244.74			544.81	114.083	126.719	407.848	230.768	205.523	483.896	495.512	292.232	629.096	353.049	64.7794	1058.76	459.383	6830.21	438.522	663.944	524.552	3027.8	2888.41	1630.94	744.719	603	222.271	1102.51	686.089	3945.46	536.168	663.944	292.232	1042.73	387.68
[truncated: 28 more columns]

## Sheet: Figure 6
	Fig 6b (survival mice number)
	Day	Control	clodronate
	0	18	20
	2	18	20
	3	18	20
	4	17	19
	5	16	19
	6	16	18
	7	16	17
	8	16	16
	9	15	15
	10	13	7
	14	12	6
	16	12	5
	17	10	5
	18	10	4
	21	9	1
	fig 6c (℃)
		control (n = 18)																			average	STDERR	clodronate (n = 20)																				average	STDERR
	0d	36.5		35.7	36.1	36.9	37.4	37.7	38.1	35.6	36.4	36.7	34.9	37.1	38	37.6	37.1	37	37.2	37.4	36.8556	0.203277	37.4	36.7	38.1	36.9	37.1	37.9	37.6	37.4	36.9	37.1	36.5	36.7	36.5	37.3	37.4	36.4	36.5	36.2	36.4	37.6	37.0105	0.126559
	5d	36.7		36.7		36.7		38		37.3	37.6	37.5	37.7	37.6	37.8	37.1	36.8	37.8	38.3	37.1	37.38	0.132449	38.7	38.5	38.8	38.3	37.9	37.3	37.9	37.6	37.9		36.2	27.5		35.2	36.4	37.1	37.3	37.4	37.5	37.1	36.8176	0.619846
	10d	35.4		35.2		36.4				37.3	37.1	37.2	37.7		36.1		36.1	33.9	35.2	35.1	36.0583	0.328324	28.9	36.1	31.3	35	27.2	31.4	23	32.2						35.8		35.1		35.6	36.4	35.1	32.85	1.19357
	17d	36.9		36.4		36.9				37.1	37	37.4	37.2				34.1				36.625	0.375																		36.3	36.7	37.1	36.7	0.23094
	Fig 6d (pg/ml)
		control ( n = 6)						average	STDERR	clodronate( n = 6)						average	STDERR
	0d	96.498	54.99	174.279	32.073	68.67	631.14	176.275	91.9822	38.221	45.15	287.877	52.913	38.221	160.517	103.817	608.594
	10d	608.207	482.682	66.241	209.566	76.331	68.67	214.112	96.7599	1322.36	301.509	4809.54	1035.43	3034.45	409.867	961.338	720.41
	Fig 6f(% of cells)
	Control	Clodronate
	5.2064	72.9432
	10.5184	71.5911
	8.3367	69.2968
	9.3018	66.4536
	6.0788	15.6545
	2.486	10.0534
		8.0819
		25.2677
Average	6.98802	42.4178
STDERR	1.20975	10.6233
	Fig 6h(% of cells)
	Control	Clodronate
	26.84	0.08
	14.94	0.02
	15.24	0.02
Average	19.0067	0.04
STDERR	3.91762	0.02

## Sheet: Figure 7
	Fig 7b (survival mice number)
		Gpr37-/- mice <-Gpr37-/- MΦ ARU	Gpr37-/- mice <-WT MΦ DMSO	Gpr37-/- mice<-WT MΦ ARU	Gpr37-/- mice<-WT MΦNPD1
	0	8	16	16	6
	1	8	16	16	6
	6	7	16	16	6
	7	7	16	16	6
	10	7	15	15	6
	11	6	12	13	6
	12	5	10	12	6
	13	5	8	11	5
	14	5	7	11	5
	15	4	7	10	5
	16	3	7	10	5
	17	2	6	10	5
	18	1	6	9	5
	19	0	6	7	4
	20	0	6	6	4
	21	0	3	6	4
	23	0	2	5	3
	Fig 7d (% of cells)										Average	STDERR
	KO ARU	25.86	6.52	4.98	33.53	2.26	13.89	46.09	26.94		20.0087	5.5188
	DMSO	21.98	9.64	11.98	4.91	12.27	5.72	7.42	9.6	4.89	9.82333	1.78574
	ARU	0.96	5.22	0.45	1.47	6.5	6.43	2.12	4.92	3.29	3.48444	0.785113
	NPD1	0.22	20.3	14.25		0.01	0.01	0.15			5.82333	3.70476
	fig 7f (survival mice number) L.m infection (1 x 10^7)
		KO	KO+WT MΦ NPD1	KO+KO MΦ npd1	KO + WT MΦ vehicle
	0	10	10	10	5
	1	10	10	10	5
	2	7	10	10	3
	3	5	10	4	2
	4	3	10	3	2
	6	2	6	2	1
	8	0	6	1	0
	10	0	4	0	0
	Fig 7g (℃) L.m infection (1 x 10^7) in Gpr37KO mice
			KO (n = 10)										average	STDERR		KO+KO npd1 (n = 10)											average	STDERR	KO+WT npd1 (n = 10)										average	STDERR	KO+WT vehicle (n = 5)
	0h		38.1	37.9	37.7	38.1	38.1	38.1	37.5	37.9	37.9	38.1	37.94	0.0653197			37.8	37.7	37.6	37.9	37.8	38.4	38.3	38.1	37.9	37.4	37.89	0.102379	37.9	37.8	37.9	38	38.3	38.1	38.1	38.1	37.9	37.9	38	0.0496904	37.5	38.5	37.9	37.4	38.2
	6h		34.1	26.5	26.7	30.1	30.9	38.7	31.4	31	32.6	38.9	32.09	1.34044			26.5	26.7	28.7	30.1	30.9	32.5		38.9	32.7	32.4	31.0444	1.33664	27.5	25.8	30.1	36.1	30.9	36.1	38.4	38.9	34.7	34.9	33.34	1.50491	38.9	36.9	32.3	31.8	32.8
	24h			30.1	30.9	28.7	32.4	31.7	32.1		34.1	35.4	31.925	0.754688						32.1	32.4			32.5	35.9	34.5	33.48	0.739189	37.1	34.5	37	38.2		37.2	37.8	36.9	34.1	33.8	36.2889	0.592781		32.8	33.7
[truncated: 2 more columns]

## Sheet: Figure 8
	fig 8c paw Edema (ml)
		WT (n=5)					average	STDERR	Gpr37 KO (n=5)					average	STDERR
	BL	0.43	0.52	0.51	0.37	0.45	0.456	0.0274955	0.43	0.55	0.41	0.33	0.48	0.44	0.036606
	1d	0.6	0.7	0.7	0.58	0.53	0.622	0.0338231	0.81	0.66	0.61	0.6	0.6	0.656	0.0400749
	3d	0.77	0.74	0.76	0.76	0.67	0.74	0.0181659	0.8	0.7	0.72	0.67	0.8	0.738	0.026533
	7d	0.76	0.75	0.74	0.69	0.72	0.732	0.0124097	0.78	0.68	0.64	0.67	0.77	0.708	0.028178
	10d	0.58	0.71	0.51	0.65	0.55	0.6	0.0357771	0.68	0.55	0.75	0.77	0.8	0.71	0.0446094
	14d	0.71	0.6	0.63	0.64	0.71	0.658	0.0222261	0.74	0.73	0.57	0.63	0.74	0.682	0.0348425
	fig 8d von frey threshold (g)
		WT (n=15)															average	STDERR	Gpr37 KO (n=14)														average	STDERR
	BL	0.98	0.98	0.98	0.65	0.98	0.98	0.98	0.98	0.98	0.98	0.98	0.65	0.98	0.65	0.65	0.892	0.0390018	0.98	0.98	0.65	0.98	0.65	0.98	0.98	0.98	0.98	0.98	0.65	0.98	0.98	0.65	0.833188	0.0640299
	1d	0.13	0.23	0.17	0.05	0.02	0.02	0.02	0.02	0.03	0.02	0.02	0.02	0.02	0.02	0.02	0.054	0.0172323	0.23	0.05	0.23	0.13	0.23	0.02	0.02	0.02	0.02	0.02	0.02	0.02	0.02	0.02	0.070077	0.0210496
	3d	0.23	0.23	0.08	0.12	0.03	0.03	0.03	0.03	0.12	0.02	0.12	0.03	0.02	0.02	0.02	0.0753333	0.0190705	0.03	0.06	0.08	0.02	0.03	0.03	0.11	0.03	0.08	0.03	0.02	0.02	0.03	0.03	0.0434002	0.00704199
	7d	0.12	0.36	0.32	0.32	0.23	0.98	0.4	0.51	0.51	0.44	0.65	0.98	0.98	0.44	0.29	0.502	0.0716087	0.17	0.12	0.06	0.06	0.06	0.51	0.51	0.36	0.32	0.29	0.29	0.4	0.36	0.29	0.273351	0.0413221
	10d	0.51	0.51	0.51	0.51	0.36	0.98	0.51	0.98	0.98	0.98	0.98	0.98	0.65	0.51	0.65	0.706667	0.0619882	0.12	0.03	0.13	0.02	0.02	0.51	0.36	0.4	0.29	0.23	0.51	0.14	0.4	0.4	0.270541	0.0521033
	14d	0.98	0.98	0.65	0.98	0.51	0.98	0.98	0.65	0.98	0.75	0.65	0.98	0.65	0.98	0.98	0.845333	0.0456369	0.03	0.03	0.17	0.17	0.02	0.51	0.51	0.51	0.51	0.23	0.51	0.29	0.51	0.51	0.337561	0.0616176
	fig 8e acetone response (s) 5 x 10^6 CFU listeria infection
		WT (n=5)					average	STDERR	Gpr37 KO (n=5)					average	STDERR
	BL	7.9	6.25	6.44	7.41	5.78	6.756	0.390187	3.5	8.86	4.34	5.49	6.1	5.658	0.918436
	1d	19.22	19.34	21.62	22.44	15.09	19.542	1.27831	37.87	15.16	27.97	15.16	28.69	24.97	4.36876
	3d	16.6	14.9	16.72	15.22	21.51	16.99	1.18652	26.4	42.71	24.94	36.97	40.12	34.228	3.61748
	7d	13.82	9.19	6.51	6.18	10.28	9.196	1.39405	12.17	4.07	9.81	4.12	17.75	9.584	2.58536
	10d	16.4	8.59	7.82	5.16	10.59	9.712	1.88493	15.25	8.89	8.31	5.56	13.1	10.222	1.74253
	14d	9.59	10.84	9.53	6.7	4.69	8.27	1.12286	4.4	7.11	15.43	7.44	11.32	9.14	1.92087
	fig 8f heat response (s)
		WT (n=5)					average	STDERR	Gpr37 KO (n=5)					average	STDERR
	BL	9.4	9.485	7.45	8.585	9.535	8.891	0.399798	5.225	6.085	6.495	6.715	6.095	6.123	0.254704
	1d	1.1	1.34	1.33	1.3	1.26	1.266	0.0437721	1.51	1.33	1.63	0.9	1.04	1.282	0.137819
	3d	2.11	2.08	3	1.61	1.7	2.1	0.246028	1.68	1.52	1.94	1.89	2.15	1.836	0.108747
	7d	1.93	2.49	3.15	4.17	2.84	2.916	0.373277	2.21	2.3	2.93	1.49	2.5	2.286	0.234534
	10d	3.13	3.91	4.97	3.18	3	3.638	0.368991	1.98	1.94	2.59	1.205	4.145	2.372	0.494633
	14d	5.48	8.775	8.8	6.03	5.14	6.845	0.805649	4.68	5.41	7.08	3.53	1.85	4.51	0.879767
	Fig 8h (mechanical threshold) g L,m hidpaw infection (5 x 10^ 6)
		KO mice WT macrophage (n = 9)									average	STDERR	KO mice KO macrophage (n= 9)									average	STDERR
	BL	0.98	0.65	0.98	0.98	0.98	0.98	0.65	0.65	0.65	0.833333	0.0579751	0.98	0.98	0.65	0.65	0.98	0.98	0.98	0.65	0.98	0.87	0.055
	5	0.02	0.02	0.02	0.02	0.02	0.02	0.02	0.02	0.02	0.02	0	0.02	0.02	0.02	0.02	0.02	0.02	0.02	0.02	0.02	0.02	0
	7	0.02	0.02	0.1	0.03	0.23	0.23	0.23	0.23	0.23	0.146667	0.0338707	0.02	0.02	0.02	0.02	0.08	0.02	0.03	0.08	0.02	0.0344444	0.00867806
	10	0.65	0.51	0.98	0.03	0.98	0.98	0.08	0.03	0.36	0.511111	0.136955	0.02	0.02	0.02	0.02	0.03	0.03	0.03	0.03	0.03	0.0255556	0.00175682
	14	0.98	0.98	0.23	0.03	0.65	0.98	0.51	0.98	0.05	0.598889	0.137057	0.02	0.03	0.02	0.03	0.03	0.02	0.02	0.02	0.02	0.0233333	0.00166667
	Fig 8i (mechanical threshold) g
		WT (n= 10)										average	STDERR	Gpr37 KO (n=9)									average	STDERR
	BL	0.98	0.98	0.98	0.98	0.98	0.98	0.65	0.98	0.65	0.65	0.87	0.055	0.98	0.98	0.98	0.98	0.98	0.65	0.98	0.98	0.65	0.906667	0.0485054
	Day 1 post-L.m	0.02	0.02	0.02	0.03	0.02	0.02	0.02	0.02	0.02	0.02	0.0211111	0.00111111	0.02	0.02	0.02	0.02	0.02	0.02	0.02	0.02	0.02	0.02	0
	ARU(1h)	0.36	0.23	0.13	0.51	0.29	0.2	0.2	0.02	0.1	0.03	0.19	0.0500555	0.03	0.02	0.02	0.02	0.02	0.02	0.02	0.02	0.02	0.0211111	0.00111111

## Sheet: Supplementary Figure 1
	fig. S1a weight loss (%)
		WT (n=20)																							average	STDERR	KO (n=22)																						average
	0d	100	100	100	100	100	100	100	100	100	100	100	100	100	100	100	100	100	100	100	100				100	0	100	100	100	100	100	100	100	100	100	100	100	100	100	100	100	100	100	100	100	100	100	100	95.6522
	5d	98.718	93.609	97.8903	92.4603	93.9394	94.9791	97.561	96.5812	96.3415	96.1686	95.9799	98.8701	101.198	103.704	100	95.9799	91.0995	103.593	96.8944	96.8944				97.123	0.736379	88.9313	96.2121	95.8333		89.083	94.0298		94.5274	83.4711	95.283			94.3723	96.1864	92.7125	95.9839	100	88.9313	96.2121	97.5104	99.635	93.4931	89.1129
	7d	89.7436	87.594	97.8903	88.8889	91.6667	90.795	91.8699	93.1624	95.935	93.1034	94.9749	102.26	102.994	101.235	96.4912	94.9749	81.1518	101.796	93.7888	93.7888				94.2052	1.21459	81.6794	89.7727	97.5			91.5423		93.5323		92.9245			88.3117	87.7119	84.2105	91.1647	95.4338	81.6794	89.7727	94.6058	99.635	93.8356	85.5604
	10d	73.9316			75	73.4848	82.0084	76.8293				93.4673	102.26	101.796	98.7654	87.7193	93.4673		96.4072	91.3043	91.3043				88.4104	2.77142			100.833					85.5721		85.3774			81.8182	75.8475	70.4453	80.3213	78.0822					85.9589	74.7028
	14d				76.1905	75.7576	88.7029	77.2358					103.955	101.796	104.938	87.7193	95.9799		86.8264	89.441	89.441				89.832	2.97276			97.5					81.592		80.6604				72.0339	77.3279	77.1084	82.1918					79.7945	72.3535
	fig S1b pg/ml
		WT					average	STDERR	Gpr37KO					average	STDERR
	0d	784.219	410.394	308.769	784.219	698.331	597.186	99.5661	340.279	94.4911	0	145.517	26.4905	121.356	60.3986	0	no detection
	5d	857.451	423.26	333.959	1572.99	255.717	688.675	244.358	812	1401.69	175.835	0.20539	73.6692	492.68	268.957
	7d	620.554	0	175.835	999.685	627.27	484.669	178.09	953.064	118.422	729.088	58.864	200.253	411.938	180.142
	10d	570.471	432.932	0	265.032	0	253.687	114.308	3252.76	517.608	501.206	520.895	436.161	1045.73	551.971
	fig S1c (pg/ml)
		WT					average	STDERR	Gpr37KO					average	STDERR
	0d	39.9764	772.13	0	179.664	0	198.354	147.197	1459.33	507.206	221.409	696.667	0	576.922	250.706	0	no detection
	5d	2661.92	961.591	123.468	1239.36	1056.32	1208.53	410.78	1717.83	854.015	459.038	1311.61	1334.09	1135.32	217.531
	7d	648.499	988.886	1369.41	887.733	365.913	852.089	168.14	1862.33	1143.02	1048.29	1003.34	948.746	1201.15	168.337
	10d	545.74	165.213	80.1164	333.801	118.651	248.704	85.9589	818.692	841.171	571.43	1582.96	1082.01	979.252	171.199
	fig S1f (% of cells)
		WT									average	STDERR	KO									average	STDERR
	Mφ	16.9	23.7	35	30.7	27.7	25.5	12.1	28.2		24.975	2.61853	16.3	14.8	11.4	17.9	20.6					16.2	1.53721
	B cells	52	28	42.4	48.2	15.1	18.6	45.3	10.7		32.5375	5.79415	37.5	43.7	49.7	47.5	40.2					43.72	2.24864
	T cells	20.6	27	18.8	12.5	3.73	4.33	12	2.37		12.6663	3.16752	8.16	8.39	11.8	4.05	8.45					8.17	1.23041
	Neutrophil	0.32	1.78	0.34	0.35						0.6975	0.360887	0.52	1.44	0.89	0.41	0.9					0.832	0.180704
[truncated: 1 more columns]

## Sheet: Supplementary Figure 2
		Fig S2A									Fig S2b (RLU)														Fig S2c (Intencity)
		Drugs	cAMP activity		Drugs	Caclium activity		Drugs	pERK activity			WT(n=4)				average	STDERR	Gpr37 -/- (n=4)				average	STDERR			ARU (n=3)
		aesculin	1.02928		aesculin	1.03526		aesculin	1.01645		Vehicle	8969	9258	9641	7745	8903.25	409.877	8079	8571	8318	8504	6776.38	1593.91			test1	test2	test3	average	STDERR
		ampelopin	0.348416		Aloin	1.01147		ampelopin	1.17206		DMSO	42340	65646	37860	32959	44701.2	7239.6	49607	42958	42098	40065	36393.5	7462.11		300	180.87	221.048	130.548	177.489	26.1797
		amygdalin	0.334309		AMGZ	1.05057		amygdalin	1.20508		ART	46051	41955	39142	43286	42608.5	1436.24	49692	48883	48142	43708	38372.2	9291.93		100	139.044	219.873	138.377	165.765	27.0549
		apigenin	-0.368379		ampelopin	1.08388		apigenin	1.31047		DHA	37961	40163	38308	42221	39663.2	980.059	49355	41116	39470	41599	34504	8553.14		30	75.233	160.394	133.244	122.957	25.1162
		apocynin	1.33458		amygdalin	1.01308		apocynin	0.976802		ARU	10833	9681	8379	7017	8977.5	823.587	32667	35033	28257	21651	23686.3	6152.8		10	44.278	47.231	129.79	73.7663	28.0248
		Arbutin	1.35827		Anamorelin	1.10925		Arbutin	0.941028		HA89	2021	1359	1119	748	1311.75	267.743	3938	5979	6308	3329	3964.35	1086.76		3	16.101	36.25	44.979	32.4433	8.55088
		Artesunate	-0.0340697		Ampiroxicam	1.04363		Artesunate	2.34696																1	17.266	27.142	-1.218	14.3967	8.31158
		asiatic acid	1.68858		andrographolid	1.08687		asiatic acid	0.737868																0.1	18.63	14.801	73.839	35.7567	19.0732
		azomycin	1.93319		apigenin	1.64621		azomycin	1.04372
		baicalein	1.61512		apocynin	1.21584		baicalein	1.24885
		baicalin	1.85707		Arbutin	1.00948		baicalin	1.09575
		berberine	1.65398		artesunate	1.91965		berberine	0.827585
		bergenin	1		asiatic acid	1.17243		bergenin	0.884898
		bilobalide	1.10061		astragaloside	1.01622		bilobalide	0.771736
		biochanin	0.158371		azomycin	1.00105		biochanin	0.888452
		caffeic acid	1.39526		baicalein	1.00331		caffeic acid	0.681236
		chlorogenic acid	0.9284		baicalin	1.00652		chlorogenic acid	1.21609
		control	0		bebuxine	1.02928		control	1.18396
		coQ10	1.17248		berberine	1.00442		coQ10	0.857373
		cryptotanshinone	0.910301		bergenin	1.00758		cryptotanshinone	0.805729
		cyclosporinA	1.21932		bilobalide	1.00336		cyclosporinA	0.793115
		cyclpcytidine	1.12137		biochanin	1.0146		cyclpcytidine	0.68727
		cytisine	0.478839		caffeic acid	1.00469		cytisine	0.907784
		DHA	0.997871		chlorogenic acid	1.00479		DHA	0.648573
		diosgenin	1.16476		chrysophenol	1.03602		diosgenin	1.19228
		diosmin	0.977642		coQ10	1.02175		diosmin	1.22218
		dl carnitine	0.612723		cryptotanshinone	1.04855		dl carnitine	0.745792
		emodin	1.74368		curcumol	1.13319		emodin	0.964241
		enoxolone	1.59383		cyclosporinA	1.07441		enoxolone	0.892513
		epigallocatechin gallate	1.36811		cyclpcytidine	1.03693		epigallocatechin gallate	0.886132
		ergosterol	0.513175		cytisine	1.04104		ergosterol	0.878591
		fisetin	1.29332		danshensu	1.04265		fisetin	0.914246
		fomononectin	1.46074		DHA	1.03549		fomononectin	1.14479
		Forskolin	1.44051		dioscine	1.05033		Forskolin	1.23714
		fumalic acid	0.657439		diosemetin	1.05328		fumalic acid	0.957889
		gastrodine	0.934522		diosgenin	1.02577		gastrodine	0.752513
		gossypol	0.280543		diosmin	1.02868		gossypol	0.793276
		gramine	0.284269		dl carnitine	1.02428		gramine	0.924182
		guanosine	0.929199		emodin	1.02607		guanosine	0.770599
		gynostemma	0.675007		enoxolone	1.01913		gynostemma	0.877614
		HDCA	0.780144		epigallocatechin gallate	1.05546		HDCA	0.987105
		hesperidin	0.863189		ergosterol	1.0266		hesperidin	0.860742
		honokiol	-0.186851		fisetin	1.01639		honokiol	1.2033
		hordenin	0.324195		fomononectin	1.01768		hordenin	0.754816
		huperizine a	0.787597		fumalic acid	1.01742		huperizine a	1.01467
		hydrocyecdyone	1.54538		gastrodine	1.01144		hydrocyecdyone	0.697219
		hydroxycamptothecin	0.623636		gossypol	1.04087		hydroxycamptothecin	0.667008
		icariin	0.577588		gramine	1.03318		icariin	0.834214
		indole carbinol	0.378493		guanosine	1.01859		indole carbinol	0.894233
		indolebutyric acid	0.837104		gynostemma	1.02822		indolebutyric acid	1.1891
		indrubin	1.13122		HDCA	1.01657		indrubin	1.02409
		iprifvone	0.342294		hematoxylin	1.05488		iprifvone	0.746642
		kaempferol	0.323929		hesperetin	1.02824		kaempferol	0.901176
		kinetin	0.906308		hesperidin	1.07536		kinetin	0.89325
		lappaconnie	1.07825		honokiol	1.46278		lappaconnie	0.893595
		l-carnitine	0.573596		hordenin	1.01052		l-carnitine	0.898242
		limonin	0.242747		HTP	1.00935		limonin	1.12665
		luteolin	0.298376		huperizine a	1.09687		luteolin	1.13606
		magnolol	0.0441842		hydrocyecdyone	1.03518		magnolol	0.772305
		matrine	0.839766		hydroxycamptothecin	1.01625		matrine	0.729717
		menensin	1.00559		hypoxanthine	1.05245		menensin	0.811221
		methylhesperidin	1.56348		icariin	1.00814		methylhesperidin	0.777627
		methylumbelliferone	0.819271		indole carbinol	1.07105		methylumbelliferone	0.768727
		morin hydrate	0.842694		indolebutyric acid	1.07031		morin hydrate	0.923653
		myricetin	0.669417		indrubin	1.01056		myricetin	1.11782
		myricitrin	1.07719		inosine	1.04684		myricitrin	1.13606
		nalidixic acid	0.14107		iprifvone	1.03136		nalidixic acid	0.772305
		naringenin	1.45515		isoliguirigenin	1.04992		naringenin	0.729717
		naringin	1.69364		kaempferol	1.00236		naringin	0.811221
		neohesperidin	0.627628		kinetin	1.01691		neohesperidin	0.777627
		nobiletin	1.35693		lappaconnie	1.01299		nobiletin	0.768727
		palmatine	0.592494		l-carnitine	1.01024		palmatine	0.923653
		parthenolide	1.4272		limonin	1.01713		parthenolide	1.11782
		phloretin	0.985627		luteolin	1.00501		phloretin	0.970812
		phlorizin	0.973915		magnolol	1.01112		phlorizin	0.733206
		physcione	1.09369		matrine	1.01388		physcione	0.948976
		piperin	0.685653		menensin	1.01532		piperin	0.897082
		puerarin	0.547778		methylhesperidin	1.01178		puerarin	0.812967
		quercetin	1.29438		methylumbelliferone	1.04615		quercetin	0.807599
		rhamonose	1.05563		morin hydrate	1.00884		rhamonose	0.926679
		rhenin	0.877296		myricetin	1.01258		rhenin	1.17634
		rutin	0.0883684		myricitrin	1.02895		rutin	1.18086
		silibinin	0.886878		nalidixic acid	1.00551		salicin	1.01802
		salidroside	0.383018		naringenin	1.01556		salidroside	0.95277
		sciareolide	0.581315		naringin	1.0165		sciareolide	0.947698
		sclareol	0.237956		Naringin	1.03642		sclareol	1.02324
		scopolamine	0.936652		neohesperidin	1.03634		scopolamine	0.935768
		seasamin	0.598616		neohesperidin	1.00958		seasamin	1.01257
		shikimic	1.31195		nobiletin	1.01943		shikimic	1.29737
		silibinin	0.919351		oeanolic acid	1.01943		silibinin	1.70285
		silymarin	0.859995		oridonin	1.015		silymarin	1.31985
		sinomenine	0.692308		orotic acid	1.0131		sinomenine	1.12213
		sitosterol	0.773223		oxymatrine	1.02814		sitosterol	1.17974
		stigmasterol	0.552302		paenol	1.02117		stigmasterol	1.21513
		tanshinone	0.158371		palmatine	1.0311		tanshinone	1.19473
		taxifolin	0.936652		parthenolide	1.03443		taxifolin	1.03951
		tetrahydropapaverine	0.934522		phloretin	1.03181		tetrahydropapaverine	0.946667
		theobrimide	0.598616		phlorizin	1.03287		theobrimide	0.869979
		troxerutin	0.919351		physcione	1.04632		troxerutin	0.95277
		urosolic	0.859995		piperin	1.02917		urosolic	0.947698
		usniain	0.474048		Polydatin	1.03737		usniain	1.02324
		vanilin	0.996274		puerarin	1.03726		vanilin	0.95277
		vanillyacetate	0.692308		quercetin	1.03711		vanillyacetate	0.947698
		yohimbine	0.552302		Quercetin	1.03678		yohimbine	1.02324
		with forskolin			rhamonose	1.0092
					rhenin	1.3021
					rutaecarpine	1.05425
					rutin	1.10411
					rutundin	1.06481
					silibinin	1.05714
					salidroside	1.02845
					sciareolide	1.01489
					sclareol	1.01471
					scopolamine	1.0146
					seasamin	1.02845
					shikimic	1.0207
					silicinin	1.01286
					silymarin	1.00207
					sinomenine	1.00317
					sitosterol	1.00482
					sophocarpine	1.02375
					stigmasterol	0.995358
					syneohrine	0.996774
					tangeretin	1.01571
					tanshinone	0.997587
					tashinone	1.02092
					taxifolin	1.00013
					tetrahydropapaverine	1.01867
					tettradrine	1.03451
					theobrimide	1.01674
					triptolide	1.00558
					troxerutin	1.00749
					urosolic	1.00749
					usniain	1.09687
					vanilin	1.00579
					vanillyacetate	1.0146
					xanthone	1.03923
					yohimbine	1.0146

[truncated: 9 more sheets: Supplementary Figure 3, Supplementary Figure 4, Supplementary Figure 5, Supplementary Figure 6, Supplementary Table 1, Supplementary Table 2, Supplementary Table 3, Supplementary Table 4, Supplementary Table 5]
